# Supplementary material for: Respective roles of migration and social deprivation for virological non-suppression in HIV-infected adults on antiretroviral therapy in France
Source: PLoS One. 2019 Mar 7;14(3):e0213019. doi: 10.1371/journal.pone.0213019 (PMC6405133; doi:10.1371/journal.pone.0213019)
Supplement: S1 File — (XLSX) [file pone.0213019.s002.xlsx]

## Sheet: file_data_revised3
age	sex	epices	bmi	cd4	cd8	ratio	vl	risk	education	housing	country_birth	living_with_child	Employement	duration_HIV	duration_ART	year_start_ART	ART	nadir_cd4	zenith_VL_ln	HIV_disclosure	Perceived_ART_effectivness	Perceived_ART_toxicity	ART_tiredness	previous_AIDS	help_social_worker	Full_health_insurance	living_couple	owner_housing	Financial_difficulties	sports	Outing	Holidays	Relation_relatives	possible_hosting	possible_financial_help	patient
47	M	6.51	25.8	726	896	0.81	0	men	yes	owner	france	1+	yes	6.25	5.16667	2009	2INTI + 1 INNTI	543	5.02119	yes	no	yes	no	no	no	yes	yes	yes	no	no	yes	yes	yes	yes	yes	1
41	M	45.56	21.55	580	498	1.17	0	MSM	yes	renta	france	0	yes	9.83333	2.41667	2012	2INTI + 1IP	354	3.58388	yes	yes	yes	yes	no	no	yes	no	no	yes	yes	yes	no	yes	yes	no	2
36	F	55.62	27.06	424	351	1.21	0	wom	yes	renta	SSA	0	no	8.66667	8.66667	2006	2INTI + 1IP	248	5.09691	yes	yes	no	no	yes	yes	yes	no	no	yes	yes	no	yes	yes	yes	no	3
42	F	63.9	30.07	677	504	1.34	0	wom	yes	renta	france	1+	no	4.16667	4.16667	2010	2INTI + 1IP	184	5.08434	no	yes	yes	no	no	no	no	no	no	yes	no	no	no	yes	yes	yes	4
32	F	48.52	22.04	529	812	0.65	0	wom	no	other	autre		yes	6.66667	6.41667	2008	2INTI + 1IP	311	3.98118	yes	yes	no	no	no	yes	yes	yes	no	no	no	no	yes	yes	no	no	5
31	F	88.17	17.26	90	851	0.11	48	wom	yes	other	SSA	1+	no	5.83333	3.91667	2011	2INTI + 1IP	184	3.29181	yes	yes	no	no	yes	yes	yes	no	no	yes	no	no	no	no	no	no	6
45	M	0	23.52	794	1043	0.76	0	men	yes	owner	france	1+	yes	4.83333	1.16667	2013	2INTI + 1IP	486	4.57925	yes	yes	no	no	no	no	yes	yes	yes	no	yes	yes	yes	yes	yes	yes	7
32	F	0	35.99	1520	605	0.75	0	wom	yes	owner	SSA	1+	yes	30.75	4.25	2010	2INTI + 1IP	210	2.93044	yes	yes	yes	yes	no	no	yes	yes	yes	no	yes	yes	yes	yes	yes	yes	8
39	F	92.9	25.76	609	873	0.7	0	wom	yes	other	SSA	1+	yes	13.5833	13.4167	2001	2INTI + 1 INNTI		0	yes	yes	no	no	no	yes	yes	no	no	yes	no	no	no	no	no	yes	9
39	F	55.62	13.79	69	1012	0.07	163	wom	no	renta	autre	0	yes	10.25	10.1667	2004	2INTI + 1IP	249	3.03222	yes	yes			no	yes	yes	yes	no	no	no	no	no	no	yes	no	10
47	F	30.17	19.78	387	1163	0.33	0	wom	yes	renta	france	0	yes	5.58333	5.33333	2009	2INTI + 1 INNTI	78	5.21771	yes	yes	no	yes	yes	no	yes	no	no	no	no	no	yes	yes	yes	yes	11
51	F	15.38	18.75	152	147	1.03	0	IVD	yes	owner	france		yes	21.1667	21	1993	autre	15	5.82576	yes	yes	no	no	no	no	yes	no	yes	no	yes	yes	yes	yes	yes	no	12
50	M	28.41	19.11	116	192	0.6	0	IVD	yes	owner	france	0	no	28.3333	24.3333	1990	autre	29	3.56158	yes	yes	yes	yes	yes	no	yes	yes	yes	yes	no	yes	no	yes	yes	yes	13
46	F	42.61	18.82	594	758	0.78	0	wom	no	owner	france	0	yes	25.5	19.5	1995	autre	234	0	yes	yes	yes	yes	no	no	yes	yes	yes	yes	no	no	no	yes	yes	no	14
25	M	8.28	23.29	922	459	2.01	0	MSM	yes	renta	france	0	yes	0.5	0.5	2014	2INTI + 1IP	603	4.07151	yes	yes	yes	no	no	no	yes	yes	no	no	yes	yes	yes	yes	yes	yes	15
51	F	35.51	17.44	1183	1397	0.85	0	wom	yes	owner	france	0	no	20	19.8333	1995	autre	267	5.5092	yes	yes	yes	yes	yes	no	yes	yes	yes	yes	no	no	yes	yes	yes	no	16
41	F	70.42	21.72	374	461	0.81	0	wom	no	renta	SSA	1+	yes	15.4167	15	1999	2INTI + 1IP	315	3.29226	yes	no	no	no	no	yes	yes	yes	no	yes	no	no	no	yes	no	no	17
38	M	21.89	20.7	824	493	1.67	0	IVD	no	other	autre	1+	yes	6.58333	5.83333	2009	2INTI + 1IP	492	4.94353	yes	yes	no	no	no	no	yes	yes	no	no	no	yes	no	yes	yes	yes	18
61	F	59.17	42.87	525	694	0.76	82	wom	yes	renta	france	1+	no	21.9167	17.5	1997	2INTI + 1IP	225	5.04708	yes	yes	no	no	no	no	yes	no	no	yes	no	no	no	yes	yes	no	19
39	M	49.11	20.76	1039	425	2.44	0	men	yes	renta	france	0	yes	6.08333	2.66667	2012	2INTI + 1IP	384	3.11494	yes	yes	no	no	no	no	yes	no	no	no	no	yes	yes	no	no	no	20
52	M	31.36	21.3	1047	1555	0.67	45	MSM	yes	renta	france	0	yes	9.91667	9.58333	2005	autre	209	4.8657	yes	yes	yes	no	no	no	yes	no	no	yes	yes	yes	yes	yes	yes	yes	21
61	M	0	24.21	580	559	1.03	0	MSM	yes	owner	france	0	no	25.1667	22	1992	2INTI + 1IP	280	5.3136	yes	yes	yes	no	yes	no	yes	yes	yes	no	yes	yes	yes	yes	yes	yes	22
37	F	29.59	24.38	115	1016	0.11	0	wom	yes	renta	SSA	1+	no	10.0833	7.58333	2007	2INTI + 1IP	286	4.94089	yes	yes	yes	no	no	no	yes	yes	no	yes	no	yes	yes	yes	yes	yes	23
29	M	48.52	25.36	839	445	1.89	0	MSM	yes	other	SSA	0	yes	0.666667	0.5	2014	2INTI + 1IP	778	4.76596	yes	yes	no	no	no	yes	yes	no	no	yes	yes	yes	no	yes	yes	yes	24
40	F	34.9	22.48	454	1259	0.36	0	wom	yes	renta	france	1+	yes	22.8333	17.6667	1997	autre	28	5.48987	yes	yes	yes	yes	yes	no	no	no	no	no	no	yes	yes	yes	yes	yes	25
38	F	88.17	40.68	497	1021	0.49	0	wom	yes	other	SSA	1+	yes	1.41667	1.41667	2013	2INTI + 1IP	483	0	no	yes	no	no	no	yes	yes	no	no	yes	no	no	no	no	no	no	26
42	M	76.33	20.62	109	443	0.25	88745	IVD	no	renta	europe	0	yes	13.5	13.4167	2001	2INTI + 1IP	283	5.02927	no	yes		yes	no	no	no	no	no	yes	yes	no	yes	no	no	no	27
35	F	75.15	32.03	578	1461	0.4	0	wom	no	renta	SSA	1+	no	15.75	15.6667	1999	2INTI + 1IP	452	3.73997	yes	yes	no	no	no	yes	no	yes	no	yes	no	no	yes	yes	no	no	28
50	M	40.24	21.31	106	339	0.31	58	IVD	yes	renta	france	0	no	26.8333	20	1994	autre	281	0	yes	yes		no	yes	yes	yes	yes	no	yes	yes	yes	no	yes	yes	yes	29
38	M	23.08	19.59	611	1048	0.58	0	MSM	yes	owner	france	0	no	10	10	2004	2INTI + 1 INNTI	806	5.09691	yes	yes		no	yes	no	yes	no	yes	yes	yes	yes	yes	yes	yes	yes	30
56	F	55.03	27.43	339	1582	0.21	145	wom	yes	renta	europe		no	12	6.08333	2008	2INTI + 1IP	67	5.35217	yes	no	yes	yes	yes	yes	yes	no	no	yes	no	no	yes	yes	yes	yes	31
39	M	8.28	22.57	847	514	1.65	0	MSM	yes	renta	france	0	yes	4.66667	4.66667	2010	2INTI + 1IP	596	5.4979	yes	yes	no	no	no	no	yes	yes	no	no	yes	yes	yes	yes	yes	yes	32
44	F	69.83	30.12	912	708	1.29	0	wom	yes	renta	SSA	1+	no	16	15.75	1999	2INTI + 1IP	668	1.78533	no	yes	no	no	no	no	yes	yes	no	yes	no	no	no	no	no	no	33
32	F	56.21	18.9	54	1135	0.05	55	wom	yes	renta	SSA	0	no	0.833333	0.833333	2014	autre	10	5.0945	yes	yes	no	no	no	no	no	yes	no	yes	yes	no	no	yes	yes	no	34
36	F	89.94	17.97	500	1324	0.38	0	wom	no	renta	SSA	0	no	10.4167	10.4167	2004	2INTI + 1IP	132	5.09691	no	yes			yes	no	no	no	no	yes	no	no	no	no	no	no	35
68	F	44.97	25.54	712	493	1.45	0	wom	no	renta	france	0	no	13.6667	13.5833	2001	autre	547	5.04945	no	yes	no	no	no	no	yes	no	no	yes	no	no	yes	yes	yes	yes	36
44	F	68.64	33.15	264	824	0.32	1650	wom	yes	renta	SSA	1+	yes	6.08333	6.08333	2008	2INTI + 1IP	340	2.54777	no	yes	yes	yes	no	no	yes	no	no	yes	no	no	no	yes	no	no	37
23	M	51.48	22.91	761	707	1.08	58	men	yes	renta	SSA	1+	yes	7.91667	7.91667	2007	2INTI + 1IP		0	yes	yes	no	no	no	no	no	yes	no	yes	yes	yes	yes	yes	no	no	38
28	M	55.03	29.4	285	588	0.48	0	men	yes	other	SSA	0	yes	2.08333	1.83333	2013	2INTI + 1IP	130	3.67052					yes	no	yes	no	no	yes	yes	yes	no	yes	no	no	39
51	F	24.85	19.27	566	249	2.27	0	IVD	yes	owner	france	0	no	25.8333	23.5	1991	autre	531	4.45416	yes	yes	no	no	no	no	yes	no	yes	no	yes	no	yes	yes	no	yes	40
35	F	23.07	24.61	509	408	1.25	0	wom	yes	renta	SSA	1+	yes	9.83333	9.5	2005	autre	190	3.62737	yes	yes	no	no	no	no	yes	no	no	no	no	yes	yes	yes	yes	yes	41
49	F	78.7	18.78	818	528	1.55	0	IVD	yes	renta	france	1+	no	20.25	18.1667	1996	2INTI + 1IP	417	4.60206	yes	no	no	no	no	yes	yes	no	no	yes	no	no	no	yes	no	no	42
56	F	53.85	24.77	803	2055	0.39	0	wom	yes	renta	SSA	1+	no	12.5833	1.33333	2013	autre	646	2.74036	no	yes	no	yes	no	no	yes	yes	no	yes	yes	no	no	yes	no	no	43
38	M	15.38	25.35	331	407	0.81	0	men	yes	renta	SSA	1+	yes	5.41667	5.25	2009	2INTI + 1 INNTI	93	2.54654	no	yes		no	no	no	yes	yes	no	no	yes	yes	yes	yes	yes	no	44
46	F	54.44	26.44	1126	630	1.79	0	wom	yes	renta	SSA	1+	yes	24.8333	21.1667	1993	2INTI + 1 INNTI	223	3.9073	yes	yes	no	no	no	no	yes	no	no	yes	no	no	yes	yes	no	yes	45
50	F	45.57	23.73	286	157	1.83	0	IVD	yes	owner	france	1+	no	16.9167	15	1999	2INTI + 1 INNTI	73	5.11826	yes	yes	yes	no	no	no	yes	yes	yes	yes	yes	no	no	yes	no	no	46
53	F	59.17	28.52	442	647	0.68	0	wom	yes	renta	autre	1+	no	22.3333	21.6667	1993	2INTI + 1IP	6	4.43143	no	yes	no	no	yes	no	yes	no	no	yes	no	no	no	yes	yes	no	47
46	F	78.7	20.7	497	450	1.11	0	wom	yes	renta	SSA	0	no	9.5	9.41667	2005	2INTI + 1IP	200	3.43104	yes	yes	yes	yes	no	yes	yes	no	no	yes	no	no	no	no	yes	no	48
42	F	33.14	29.03	513			0	wom	yes	owner	france	1+	yes	15.3333	14	2000	2INTI + 1 INNTI	255	3.53428	no	yes	no	no	no	no	yes	yes	yes	no	yes	no	yes	no	no	no	49
24	F	60.36	39.96	140	1102	0.13	1593	wom	yes	renta	SSA	1+	no	7.41667	6.91667	2008	2INTI + 1IP	320	3.61606	no	yes	no	yes	no	no	yes	yes	no	yes	no	no	no	yes	no	no	50
42	F	53.85	32.41	645	496	1.3	0	wom	yes	renta	SSA	0	yes	10.75	8.58333	2006	2INTI + 1 INNTI	299	4.03342	yes	yes	no	no	no	yes	yes	yes	no	yes	no	no	yes	yes	yes	no	51
44	F	62.13	28.52	751	957	0.78	0	wom	yes	renta	SSA	1+	no	14.3333	14.1667	2000	2INTI + 1IP	218	5.22927	yes	yes	no	no	no	no	yes	no	no	yes	yes	no	no	yes	no	no	52
46	M	8.28	27.76	1000	729	1.37	0	MSM	yes	renta	france	1+	yes	10.8333	4.91667	2010	2INTI + 1 INNTI	297	4.39212	yes	yes	no	no	no	no	yes	yes	no	no	yes	yes	yes	yes	yes	yes	53
50	M	13.61		572	530	1.1	0	MSM	yes	owner	france	0	yes	28.75	23.5833	1991	autre	108	5.0799	no	yes	no	yes		no	yes	yes	yes	no	no	yes	yes	yes	yes	no	54
50	F	43.79	23.72	515	1284	0.4	0	IVD		renta	france	0	yes	26.9167	19.5	1995	autre	5	5.5452					no	no	yes	yes	no	yes	no	no	no	yes	yes	yes	55
37	F	72.19	31.63	507	645	0.79	0	wom	no	renta	SSA	1+	yes	10.1667	10	2004	2INTI + 1IP	336	4.65599	no	yes	no	no	no	no	no	yes	no	yes	no	no	no	yes	no	no	56
47	F	72.79	31.2	742	845	0.88	0	wom	yes	renta	SSA	1+	no	11.9167	10.9167	2004	autre		0	no	yes	yes	yes	no	yes	yes	yes	no	yes	no	no	yes	no	no	no	57
44	F	30.18	16.87	321	316	1.02	0	wom	yes	owner	france	1+	yes	18	17.9167	1997	autre	78	3.979		yes	yes	yes	no	no	yes	yes	yes	no	no	no	yes	yes	no	no	58
33	F	28.99	28.71	389	519	0.75	0	wom	no	renta	SSA	1+	no	2.33333	1.91667	2013	2INTI + 1IP	203	2.74429	yes	yes	no	yes	no	no	yes	yes	no	no	no	no	yes	yes	yes	no	59
55	M	16.56	21.07	244	481	0.51	0	MSM	yes	renta	france	0	yes	6.5	6.33333	2008	2INTI + 1 INNTI	36	5.53496	yes	yes	yes	no	yes	no	yes	no	no	no	yes	yes	yes	yes	yes	yes	60
49	M	69.23	15.95	241	773	0.31	0	men	yes	other	france	0	no	27	8	2006	2INTI + 1IP		0	yes	yes	no	no	yes	yes	yes	no	no	yes	no	no	no	yes	yes	no	61
46	M	0	31.86	444	323	1.38	0	men	yes	owner	france	1+	yes	2.83333	1.83333	2013	2INTI + 1 INNTI	286	3.34635	yes	yes	yes	no	no	no	yes	yes	yes	no	yes	yes	yes	yes	yes	yes	62
48	M	8.28	23.39	878	2045	0.43	43	men	yes	owner	france	0	no	13	10.3333	2004	autre	226	4.85552	yes	yes	no	no	no	no	yes	no	yes	no	yes	yes	yes	yes	yes	yes	63
41	F	65.09	21.45	573	829	0.69	0	wom	yes	renta	SSA	1+	no	8.83333	8.66667	2006	2INTI + 1IP	125	4.32634	no	yes	no	no	no	no	no	yes	no	yes	no	no	yes	yes	no	no	64
50	M	0	25.61	540	602	0.9	47	men	yes	owner	france	1+	yes	16.5833	16.5	1998	2INTI + 1 INNTI	42	4.86893					no	no	yes	yes	yes	no	yes	yes	yes	yes	yes	yes	65
60	M	14.79	27.38	466	1153	0.4	0	MSM	yes	owner	france	1+	yes	7.75	7.16667	2007	autre	138	5.18949	yes	yes	yes	no	yes	no	yes	no	yes	no	no	yes	yes	yes	yes	yes	66
48	F	73.96	40.75	790	619	1.28	0	wom	yes	other	SSA	0	yes	10	9.91667	2005	2INTI + 1IP	32	4.93902	yes	yes	no	no	no	no	no	no	no	yes	yes	no	no	yes	no	no	67
35	F	44.97	21.67	226	602	0.38	9385	wom	yes	renta	france		yes	8.5	3.58333	2011	2INTI + 1IP	205	3.62356	yes	yes	no	yes	no	no	yes	no	no	yes	no	yes	yes	yes	yes	no	68
51	F	80.47	28.96	556	641	0.87	0	wom	yes	renta	SSA	1+	no	23.4167	15.5	1999	2INTI + 1 INNTI	304	0	no	yes	yes	yes	yes	no	no	no	no	yes	no	no	no	yes	no	no	69
38	M	63.91	26.31	663	626	1.06	0	men	no	renta	autre	0	yes	9.91667	8.33333	2006	2INTI + 1IP	272	4.69723	yes	yes		yes	no	yes	yes	yes	no	yes	yes	no	no	no	yes	no	70
57	F	61.54	25.82	930	730	1.27	44	wom	yes	renta	SSA	1+	no	15	14.9167	2000	autre	296	4.9341	yes	yes	no	yes	no	no	yes	no	no	yes	no	no	yes	yes	no	no	71
44	M	23.07	32.28	422	668	0.63	0	MSM	yes	renta	france	0	yes	20.8333	17.5	1997	2INTI + 1IP	625	3.70432	yes	yes	yes	no	no	no	yes	no	no	no	no	yes	yes	yes	yes	yes	72
52	M	68.64	20.9	660	1013	0.65	48	MSM	no	renta	france	0	yes	21.8333	21.3333	1993	2INTI + 1IP	121	5.02615	yes	yes	yes	no	no	no	yes	no	no	yes	no	no	no	no	yes	no	73
34	F	81.66	34.02	613	1735	0.35	79	wom	yes	renta	SSA	1+	no	10.4167	1	2013	2INTI + 1IP	381	5.10458	no	yes	no	no	no	no	no	yes	no	yes	no	no	no	no	no	no	74
31	M	33.14	24.49	1018	1469	0.69	0	MSM	yes	renta	france	0	yes	5.83333	4.58333	2010	2INTI + 1 INNTI	572	3.78132	yes	yes	no	no	no	yes	yes	yes	no	yes	yes	yes	yes	yes	yes	yes	75
36	F	14.79	20.7	382	754	0.51	0	wom	yes	other	SSA	1+	yes	10	10	2004	2INTI + 1IP		0	yes	yes	yes	yes	no	no	yes	yes	no	no	no	yes	yes	yes	yes	yes	76
50	M	63.31	21.09	790	835	0.95	0	men	yes	renta	france	0	no	19.5	17.3333	1997	autre		0	yes	yes	yes	no	no	no	yes	no	no	no	no	no	no	no	no	no	77
56	M	6.51	24	367	313	1.17	0	men	yes	owner	france	1+	yes	16.75	16.75	1998	2INTI + 1 INNTI	7	3.9488	yes	yes		yes	yes	no	yes	yes	yes	no	no	yes	yes	yes	yes	yes	78
54	F	16.57	19.1	908	572	1.59	0	wom	yes	owner	france	1+	yes	21.6667	19	1995	autre		0	yes	yes	yes	no	no	no	yes	yes	yes	no	yes	yes	yes	no	yes	no	79
36	F	78.7	27.41	376	323	1.16	0	wom	yes	renta	SSA	0	no	8.91667	8.91667	2006	2INTI + 1IP	248	5.09691	yes	yes	no	no	yes	yes	yes	no	no	yes	no	no	no	yes	no	no	80
45	M	37.86	25.95	376	320	1.17	0	MSM	yes	renta	france	0	yes	12	12	2002	2INTI + 1 INNTI	377	4.89002	yes	yes	yes	yes	no	no	yes	no	no	no	yes	no	no	yes	yes	no	81
46	M	73.96	18.78	73	374	0.2	0	men	yes	other	france	1+	no	5.58333	5.41667	2009	2INTI + 1 INNTI		0	yes	yes	no	yes	yes	yes	no	no	no	yes	no	no	yes	yes	yes	no	82
54	M	40.83	26.51	522	367	1.42	0	IVD	yes	renta	france	0	yes	12	5.41667	2009	2INTI + 1IP	208	4.5541	yes	yes	no	no	no	no	yes	no	no	yes	yes	yes	yes	no	yes	yes	83
22	M	50.3	19.31	595	738	0.81	41552	men	yes	renta	france	1+	no	4.5	3.83333	2011	2INTI + 1IP	485	3.56573	yes	yes		no	no	no	yes	no	no	yes	yes	yes	yes	no	no	yes	84
44	M	27.21	25.91	556	804	0.69	0	men	yes	renta	autre	1+	yes	9.5	4.25	2010	2INTI + 1IP	392	3.69267	yes	yes	no	no	no	no	no	yes	no	no	yes	yes	no	yes	yes	yes	85
36	M	34.91	20.06	635	685	0.93	0	men	yes	renta	SSA	1+	yes	7.83333	6.91667	2008	2INTI + 1IP	355	5.74094	yes	yes	no	no	no	yes	yes	yes	no	no	yes	yes	no	yes	no	yes	86
48	M	76.92	25.22	476	798	0.6	87	men	yes	renta	SSA	1+	yes	13.9167	13.75	2001	2INTI + 1 INNTI	187	4.79639	yes	yes	no	no	no	yes	no	no	no	yes	yes	yes	no	yes	no	no	87
42	M	0	21.72	644	459	1.4	0	MSM	yes	owner	france	0	yes	5.5	5.5	2009	2INTI + 1 INNTI	782	5.94109	yes	yes	no	no	no	no	yes	yes	yes	no	yes	yes	yes	yes	yes	yes	88
31	M	13.61	27.77	510	792	0.64	0	men	yes	owner	autre	1+	yes	4	4	2010	autre	472	5.80034	yes	yes	yes	yes	no	no	yes	yes	yes	no	no	yes	yes	yes	yes	no	89
58	M	0	23.99	681	595	1.14	0	MSM	yes	owner	france	0	yes	29.25	17.6667	1997	2INTI + 1IP	240	4.27247	yes	yes	no	no	no	no	yes	yes	yes	no	yes	yes	yes	yes	yes	yes	90
47	F	69.23	28.34	944	668	1.41	0	wom	yes	renta	autre	1+	no	20.9167	8.25	2006	2INTI + 1IP	40	5.09691	yes	yes	no	no	yes	yes	yes	no	no	yes	no	no	no	yes	yes	no	91
29	F	49.71	28.76	693	1016	0.68	0	wom	yes	renta	SSA	1+	yes	5.91667	5.16667	2009	2INTI + 1IP	304	4.01949	no	yes	no	no	no	yes	yes	yes	no	yes	yes	yes	yes	no	yes	no	92
57	M	7.1	27.4	451	946	0.48	0	men	yes	owner	france	1+	yes	7.08333	5.25	2009	2INTI + 1IP	256	5.62131	yes	yes	no	no	yes	no	yes	yes	yes	no	yes	yes	yes	yes	yes	no	93
65	F	0	24.46	548	453	1.21	0	wom	yes	owner	france	0	no	6.66667	6.41667	2008	2INTI + 1IP	44	5.84242	yes	yes	no	no	no	no	yes	yes	yes	no	yes	yes	yes	yes	yes	yes	94
52	M	30.17	22.2	234	748	0.31	961	men	yes	renta	SSA	0	yes	5.41667	5.33333	2009	autre	51	6.64308	yes	yes	no	no	yes	no	yes	no	no	no	no	no	yes	yes	yes	yes	95
48	M	26.62	25.31	732	2351	0.31	0	men	yes	renta	autre	1+	yes	17.75	17.75	1997	autre	11	6.10831	yes	yes	no	no	yes	no	no	yes	no	no	no	yes	yes	yes	yes	yes	96
68	M	0	27.76	414	461	0.9	0	men	yes	owner	france	0	no	6.66667	5	2009	autre	226	4.95846	no	yes	no	no	no	no	yes	yes	yes	no	yes	yes	yes	yes	yes	yes	97
55	M	8.28	24.34	749	761	0.98	0	MSM	yes	owner	france	0	no	26.1667	20.9167	1994	2INTI + 1 INNTI	468	3.00043	yes	yes	no	no	no	no	yes	no	yes	no	yes	yes	yes	yes	yes	yes	98
28	F	44.96	39.5	659	631	1.04	0	wom	yes	renta	SSA	0	yes	9.75	5.41667	2009	autre	133	5.86965	no	yes	yes	no	no	no	no	no	no	no	yes	yes	no	no	yes	yes	99
46	F	46.74	37.5	541	638	0.85	0	wom	no	renta	SSA	1+	yes	21.0833	20.6667	1994	autre	98	4.35694	no	yes	no	no	no	no	yes	no	no	no	no	no	yes	yes	no	no	100
33	M	23.66	25.4	687	412	1.67	0	men	yes	renta	autre	0	yes	9.58333	7.66667	2007	autre	207	4.94533	no	yes	yes	yes	no	no	yes	no	no	no	yes	no	no	yes	yes	no	101
50	M	8.28	26.1	604	347	1.74	0	men	yes	renta	france	1+	yes	8.5	4.91667	2010	2INTI + 1IP	288	4.22629	yes	yes	yes	no	no	no	yes	yes	no	no	yes	yes	yes	yes	yes	yes	102
49	F	69.23	27.7	196	616	0.32	0	wom	yes	renta	SSA	1+	yes	19.75	19.5	1995	2INTI + 1IP	182	3.8557					yes	no	no	no	no	yes	yes	yes	yes	no	no	no	103
71	F	28.39	27.7	476	605	0.79	0	wom	no	renta	SSA	0	no	10.5833	10.4167	2004	autre	179	4.77159	yes	yes	no	no	no	no	no	no	no	no	yes	yes	yes	yes	yes	yes	104
55	M	55.63	25.5	1309	1657	0.79	0	IVD	yes	renta	france	1+	yes	25.25	18.6667	1996	autre	80	5.273	yes	yes	yes	no	no	no	yes	yes	no	yes	no	yes	no	no	no	yes	105
44	M	52.66	31	557	908	0.61	0	men	no	renta	france	0	yes	9.25	3.91667	2011	autre	155	5.12861	yes	yes	no	no	yes	no	yes	no	no	yes	yes	no	no	yes	yes	no	106
66	M	61.54	21.9	272	369	0.74	0	MSM	yes	renta	france	0	no	18.4167	18.3333	1996	2INTI + 1 INNTI	25	2.6149	yes	yes	yes	yes	no	no	yes	no	no	yes	no	no	no	yes	no	yes	107
53	M	0	23.6	644	462	1.39	0	MSM	yes	owner	autre	0	yes	15.0833	15	1999	2INTI + 1 INNTI		0	yes	yes	no	no	no	no	yes	yes	yes	no	yes	yes	yes	yes	yes	yes	108
46	F	61.54	24.5	595	1393	0.43	0	wom	no	renta	autre	1+	yes	22.3333	21.6667	1993	2INTI + 1IP	224	2.63448	no	yes		no	no	no	yes	no	no	yes	no	no	no	yes	no	yes	109
40	M	66.86	21.6	579	431	1.34	0	IVD	yes	other	france	0	yes	7.91667	5.75	2009	2INTI + 1 INNTI	220	4.7767	yes	yes	no	no	no	no	no	no	no	yes	yes	yes	no	no	yes	no	110
37	M	75.15	25.5	328	398	0.82	3588	MSM	yes	renta	SSA	0	no	12.3333	8.41667	2006	autre	126	4.43933	no	yes	no	no	yes	yes	no	yes	no	yes	no	no	yes	yes	no	no	111
55	M	16.56	26.9	621	260	2.39	0	men	yes	renta	france	0	yes	28.4167	19	1995	2INTI + 1IP	107	0	yes	yes	no	no	no	no	yes	no	no	no	yes	yes	yes	yes	yes	yes	112
47	M	68.64	17.6	819	1142	0.72	0	MSM	yes	renta	france	0	yes	17.75	17.25	1997	2INTI + 1 INNTI	420	5.00683	yes	yes	yes	no	no	no	yes	no	no	yes	no	no	no	no	yes	no	113
36	M	7.1	27.8	60	733	0.83	0	MSM	yes	owner	france	0	yes	7.75	6.83333	2008	2INTI + 1 INNTI	365	4.96984	yes	yes	no	no	no	no	yes	yes	yes	no	yes	yes	yes	yes	yes	yes	114
55	M	24.26	23.1	645	400	1.61	0	IVD	no	renta	france	0	yes	28	20.25	1994	autre	336	3.81478	no	yes	no	no	no	no	yes	yes	no	no	no	yes	yes	no	yes	yes	115
36	M	23.08	19.8	1066	1457	0.73	0	MSM	yes	other	SSA	1+	yes	8.83333	8.25	2006	2INTI + 1IP	242	3.89465	no	yes	no	no	no	no	yes	yes	no	yes	yes	yes	yes	yes	yes	yes	116
49	M	71.6	26.5	674	814	0.83	0	men	yes	other	europe	1+	yes	12.8333	3.41667	2011	2INTI + 1IP	505	4.11985	no	yes	no	yes	no	yes	yes	no	no	yes	no	no	yes	yes	no	no	117
46	F	53.85	31.2	718	470	1.53	0	wom	yes	renta	europe	0	yes	25.25	20.0833	1994	2INTI + 1IP	333	4.39138	no		yes	yes	no	no	yes	yes	no	yes	yes	no	no	yes	no	no	118
61	M	55.03	35.9	394	802	0.49	0	men	yes	renta	europe	1+	yes	19	18.8333	1996	autre	189	3.81908	yes	yes	no		no	no	yes	yes	no	no	no	no	no	no	no	no	119
61	F	39.05	32.3	424	1348	0.31	405	wom	yes	renta	europe	1+	yes	13.75	13.5833	2001	autre	52	3.45849	yes	yes	no		no	no	yes	yes	no	no	yes	no	no	yes	no	no	120
50	F	31.36	24	543	304	1.79	56	wom	yes	renta	europe	1+	yes	19.3333	17.5	1997	2INTI + 1IP	293	2.95328	yes	yes		yes	no	no	yes	no	no	yes	yes	yes	yes	yes	yes	no	121
52	M	39.65	20.3	636	750	0.85	0	IVD	yes	renta	france	1+	yes	18.8333	17.0833	1997	autre	160	5.00546	no	yes	no	no	no	no	yes	yes	no	yes	yes	yes	yes	yes	no	no	122
60	F	18.34	18.6	601	668	0.9	0	IVD	yes	owner	france		yes	25.25	20.0833	1994	autre	72	0	yes	yes	yes	no	no	no	no	yes	yes	no	no	yes	yes	yes	yes	yes	123
55	M	0	24.1	858	574	1.49	0	MSM	yes	owner	france	0	yes	18	17.5833	1997	2INTI + 1IP	25	5.76289	yes	yes	no	no	yes	no	yes	yes	yes	no	yes	yes	yes	yes	yes	yes	124
56	M	27.2	22.6	893	1057	0.84	0	men	yes	owner	france	0	no	28.3333	22.6667	1992	autre		0	yes	yes	no	no	no	no	no	no	yes	no	yes	no	yes	yes	yes	yes	125
48	F	46.74	16.8	829	816	1.02	0	IVD	yes	renta	france		yes	29.0833	22.4167	1992	2INTI + 1IP	208	5.80981	yes	yes	no	yes	no	no	yes	no	no	yes	no	no	yes	no	yes	no	126
54	F	15.38	26	639	725	0.88	0	wom	yes	renta	autre	0	no	17.6667	17.0833	1997	2INTI + 1 INNTI	560	0	yes	yes	no	no	no	no	yes	yes	no	no	yes	no	yes	yes	yes	yes	127
36	F	68.64	29.1	555	552	1.01	0	wom	no	renta	SSA	0	yes	11.4167	11.25	2003	2INTI + 1 INNTI	275	2.53782	yes	yes	yes	yes	no	no	yes	no	no	yes	no	no	no	yes	no	no	128
55	M	6.51	22.6	626	1447	0.43	0	men	yes	owner	france	0	no	28.6667	19.3333	1995	2INTI + 1IP	74	2.69897	yes	yes	yes	yes	no	no	yes	yes	yes	no	no	yes	yes	yes	yes	yes	129
37	M	45.56	21.66	416	611	0.68	0	men	yes	other	SSA	0	yes	9.16667	3.41667	2011	2INTI + 1 INNTI	55	6.31273	yes	yes	no	no	no	no	yes	no	no	yes	yes	no	yes	yes	yes	no	130
33	F	82.25	26.5	227	586	0.39	0	wom	yes	other	SSA	0	no	5.66667	0.5	2014	2INTI + 1 INNTI	124	5.08401	no	yes	no	no	no	yes	no	yes	no	yes	no	no	no	yes	no	no	131
40	F	31.36	22.4	476	441	1.08	0	wom	yes	renta	SSA	0	yes	7.41667	6	2008	2INTI + 1 INNTI	281	4.24413	yes	yes	no	no	no	no	yes	no	no	yes	yes	yes	yes	yes	yes	yes	132
43	M	66.27	29.41	295	1274	0.23	0	men	no	other	SSA	0	no	6.91667	0.5	2014	2INTI + 1IP	24	6.44469	yes	yes	no	no	yes	yes	no	yes	no	yes	yes	no	no	yes	yes	no	133
32	F	16.56	41	859	406	2.12	0	wom	yes	renta	france	0	yes	8.58333	2.66667	2012	2INTI + 1IP	349	5.08488	yes	yes	yes	no	no	no	yes	no	no	no	yes	yes	yes	yes	yes	yes	134
47	M	31.95	26.28	669	465	1.44	0	men	yes	renta	SSA	1+	yes	12.0833	11.25	2003	autre	188	3.20412	yes	yes	no	no	no	no	yes	yes	no	no	yes	no	yes	yes	no	no	135
53	M	21.89	20.83	547	1693	0.32	0	IVD	no	renta	france	1+	no	17.5	17.0833	1997	autre	661	3.22272	yes	yes	no	yes	no	no	yes	yes	no	no	no	no	yes	yes	yes	yes	136
55	M	0	26.75	762	882	0.86	0	MSM	yes	owner	france	0	yes	6.25	2	2012	2INTI + 1 INNTI	407	4.84502	no	yes	yes	no	no	no	yes	yes	yes	no	yes	yes	yes	yes	yes	yes	137
46	F	36.69	15.59	468	1504	0.31	0	wom	yes	owner	france	0	no	19.1667	17.75	1997	autre	24	5.07606	yes	yes	no	no	no	no	yes	no	yes	yes	no	no	yes	yes	yes	yes	138
61	M	58.57	23.53	441	599	0.74	165	men	yes	renta	SSA	0	yes	19.5833	19.4167	1995	autre	228	3.10721					yes	no	no	no	no	no	no	no	yes	yes	no	no	139
46	M	92.9	34.57	446	728	0.61	0	men	yes	other	europe	0	no	8.41667	8.41667	2006	2INTI + 1 INNTI	277	2.69897	no	yes	no	no	no	yes	no	no	no	yes	no	no	yes	no	no	no	140
53	M	66.86	23.88	675	1728	0.39	0	men	yes	renta	SSA	0	yes	10	6.33333	2008	2INTI + 1 INNTI	318	4.43045	no	yes	no	no	no	yes	no	no	no	yes	no	no	yes	yes	yes	yes	141
43	M	21.89	21.3	432	969	0.45	0	men	no	renta	france	1+	yes	11.5	3	2011	2INTI + 1 INNTI	77	5.49719	yes	yes	no	no	yes	no	yes	yes	no	no	no	no	yes	yes	yes	yes	142
39	M	46.75	23.14	457	384	1.19	0	men	no	renta	SSA	1+	yes	11.4167	10.25	2004	2INTI + 1 INNTI	64	5.09691	no	yes	no	yes	yes	no	yes	yes	no	yes	yes	yes	no	yes	no	no	143
36	F	80.47	20.9	255	456	0.56	0	wom	yes	renta	SSA	0	yes	1.5	1.41667	2013	2INTI + 1IP	49	5.66938	no	yes	no	no	no	no	no	no	no	yes	no	no	no	yes	no	no	144
67	M	45.55	29.35	238	382	0.62	0	men	yes	renta	SSA	0	no	13.75	13.3333	2001	2INTI + 1 INNTI	200	5.21748	yes	yes	no	no	yes	yes	no	no	no	no	yes	no	yes	yes	yes	yes	145
45	M	60.36	28.07	395	798	0.49	0	men	no	renta	SSA	1+	yes	2.66667	2.5	2012	2INTI + 1 INNTI	40	5.90346	yes	yes	no	no	yes	no	yes	yes	no	yes	no	no	no	yes	no	no	146
28	F	61.54	20.1	3	270	0.01	155463	wom	yes	renta	SSA	0	no	13.8333	13.6667	2001	autre	4	6.24522	yes	yes	yes	yes	no	no	yes	no	no	yes	no	no	no	yes	no	yes	147
43	M	60.35	18.12	1491	1575	0.95	0	MSM	yes	renta	france	0	yes	20.6667	16.6667	1998	2INTI + 1IP	632	1.95424	yes	yes	no	no	no	yes	no	no	no	yes	yes	yes	yes	yes	yes	no	148
37	M	15.38	23.88	530	630	0.84	0	MSM	yes	other	france	0	yes	8.16667	8.16667	2006	2INTI + 1IP	126	5.34079	yes	yes	no	no	yes	no	no	no	no	no	yes	no	yes	yes	yes	yes	149
52	M	59.16	22.59	495	1040	0.48	0	men	no	renta	SSA	0	yes	22.75	17.75	1997	2INTI + 1 INNTI	305	3.25431	no	yes	no	no	yes	yes	no	no	no	no	no	no	yes	yes	yes	no	150
62	M	60.94	24.91	1427	851	1.68	0	men	no	renta	SSA	0	no	10.5	10.25	2004	2INTI + 1IP	332	4.81954	no	yes	no	no	yes	no	no	no	no	no	no	yes	yes	no	no	no	151
48	M	14.79	23.15	1005	898	1.12	0	men	no	renta	france	0	yes	18.8333	17.4167	1997	autre	5	3	yes	yes	yes	no	yes	no	yes	yes	no	no	no	yes	yes	yes	yes	yes	152
38	F	84.02	43.9	262	575	0.46	0	wom	yes	other	SSA	0	no	1.91667	1.83333	2013	2INTI + 1 INNTI	242	3.12024	no	yes	no	no	no	yes	no	no	no	yes	yes	no	no	yes	no	no	153
44	M	43.19	22.64	620	642	0.97	0	men	yes	renta	SSA	0	yes	10.6667	10.5833	2004	2INTI + 1 INNTI	90	4.45637	no	yes	no	yes	no	no	no	no	no	yes	yes	yes	yes	yes	yes	yes	154
41	F	44.97	20.7	1976	1421	1.39	52	wom	yes	renta	autre	1+	no	8.08333	8	2006	autre	67	5.69897	yes	yes	yes	yes	yes	no	yes	no	no	yes	no	no	yes	yes	yes	yes	155
52	M	72.19	20.57	119	422	0.28	0	IVD	no	renta	france	0	no	17.75	11.1667	2003	autre	279	4.41497	yes	yes	no	yes	yes	no	no	yes	no	yes	no	no	no	yes	no	no	156
32	F	15.38	23.5	756	690	1.1	0	wom	yes	other	SSA	0	yes	2.75	2.66667	2012	autre	452	4.96267	yes	yes	no	no	no	no	yes	yes	no	no	yes	no	yes	yes	yes	yes	157
56	M	33.72	20.83	46	52	0.88	0	IVD	yes	other	france	1+	no	21.8333	21.6667	1993	2INTI + 1 INNTI	2	5.36173	yes	yes	yes	no	no	no	no	yes	no	no	no	yes	yes	yes	yes	no	158
66	M	48.52	24.57	647	930	0.7	0	men	no	renta	autre	0	no	22.25	19	1995	2INTI + 1IP	90	3.81954	yes	yes	no	no	no	no	no	yes	no	yes	no	no	yes	yes	yes	yes	159
52	F	72.19	21.7	363	763	0.48	212	wom	no	renta	autre	0	no	2.75	2.75	2012	autre	280	3	yes				no	no	no	yes	no	yes	no	no	no	yes	no	no	160
56	M	26.63	24.49	513	389	1.32	0	IVD	yes	owner	france	1+	yes	15.8333	15.8333	1999	2INTI + 1 INNTI	102	4.77815	yes	yes	no	no	yes	no	no	yes	yes	yes	yes	yes	yes	yes	yes	yes	161
48	F	46.75	26.22	598	988	0.61	0	wom	no	renta	france	1+	no	26.5833	21	1993	2INTI + 1IP	195	4.39794	yes	no	no	yes	no	no	yes	yes	no	yes	yes	yes	no	yes	no	no	162
51	M	21.89	25	491	596	0.82	0	MSM	yes	renta	france	0	no	14.6667	16.1667	1998	2INTI + 1 INNTI	171	5.44716	yes	yes	no	no	no	no	yes	yes	no	no	no	yes	no	yes	yes	yes	163
41	M	36.69	31.67	844	1193	0.71	48	men	yes	owner	france	1+	no	7.75	7.66667	2007	autre	5	5.19469	yes	yes	no	yes	yes	yes	no	yes	yes	yes	yes	yes	yes	yes	yes	yes	164
43	M	51.48	28.09	380	376	1.01	0	men	no	renta	SSA	1+	yes	1.33333	1.16667	2013	2INTI + 1 INNTI	217	6.06338	yes	yes	no	no	no	no	no	yes	no	yes	yes	yes	yes	yes	no	no	165
60	F	52.06	29.7	474	600	0.79	0	wom	yes	renta	SSA	0	yes	13.0833	13	2001	autre	53	4.74036	yes	yes	no	no	yes	yes	no	no	no	no	no	no	yes	yes	yes	yes	166
40	M	44.38	25.24	466	586	0.8	0	men	yes	renta	SSA	1+	yes	9.58333	8.66667	2006	2INTI + 1 INNTI	274	5.31326	yes	yes	no	no	no	no	yes	yes	no	yes	yes	no	no	yes	yes	no	167
41	F	81.66	17.6	76	1113	0.07	2570	wom	yes	renta	SSA	0	yes	17.9167	17.9167	1997	2INTI + 1IP	107	5.95904	yes	yes	no	no	yes	no	no	yes	no	yes	no	no	no	no	no	no	168
41	M	63.9	30.48	463	525	0.88	0	men	no	other	SSA	0	yes	5.41667	4.08333	2010	2INTI + 1 INNTI	397	3	yes	yes	no	no	yes	yes	yes	no	no	no	no	no	no	yes	no	no	169
51	F	72.79	22.4	809	1163	0.7	0	IVD	no	renta	france	0	no	25.3333	18.0833	1996	autre	437	4.65268	yes	yes	no	no	yes	yes	yes	yes	no	yes	no	no	no	no	no	yes	170
46	F	52.07	29.5	177	720	0.25	44802	wom	no	renta	SSA	0	yes	15.4167	1.83333	2013	2INTI + 1IP	136	4.58377	no	yes	no	no	no	no	yes	no	no	yes	no	no	no	yes	yes	yes	171
51	F	75.15	27.3	594	678	0.88	0	wom	no	renta	SSA	1+	no	22.25	17.25	1997	autre	14	4.79796	yes	yes	no	no	yes	yes	no	yes	no	yes	no	no	yes	yes	no	no	172
48	M	57.39	23.46	501	1673	0.3	190308	men	yes	other	autre	0	yes	19.3333	18.9167	1996	2INTI + 1 INNTI	137	5.27875	yes	yes	no	no	yes	no	no	no	no	yes	yes	no	no	yes	yes	yes	173
47	M	26.62	29.38	850	1623	0.52	0	men	no	renta	france	0	yes	10.9167	1.5	2013	2INTI + 1 INNTI	635	4.49206	yes	yes	no	no	no	no	no	yes	no	no	no	yes	yes	yes	yes	yes	174
47	F	22.48	27.51	290	305	0.95	0	wom	yes	owner	france	1+	no	16.8333	1.91667	2013	2INTI + 1IP	7	5.14752	yes	yes	yes	yes	yes	no	yes	no	yes	no	yes	no	no	yes	yes	yes	175
41	M	46.75	28.06	204	457	0.45	0	men	yes	renta	SSA	1+	yes	3.16667	3	2011	autre	67	4.55328	no	yes	no	no	no	no	yes	yes	no	yes	yes	yes	no	yes	no	no	176
38	F	26.62	21.1	731	806	0.91	0	wom	no	renta	autre	1+	no	10.5	8.58333	2006	2INTI + 1 INNTI	240	5.5657	yes	yes	no	no	yes	no	no	yes	no	no	no	yes	yes	yes	yes	yes	177
41	M	56.8	18.83	521	1143	0.46	0	MSM	no	other	autre	0	no	1.58333	1.5	2013	2INTI + 1 INNTI	281	4.54152	yes	yes	no	no	no	yes	yes	no	no	no	no	no	no	yes	no	yes	178
51	F	73.96	18	120	549	0.22	50	wom	yes	other	autre	1+	no	0.833333	0.833333	2014	2INTI + 1IP	79	5.34112	yes	yes	no	yes	no	yes	no	no	no	yes	no	no	no	yes	yes	yes	179
30	F	52.07	21.5	331	625	0.53	0	wom	yes	renta	SSA	1+	no	3.16667	2.91667	2012	2INTI + 1IP	142	5.12203	yes	yes	no	no	no	no	yes	no	no	yes	no	no	yes	yes	yes	no	180
73	M	33.73	29.39	290	586	0.49	0	men	no	owner	autre	1+	no	21.8333	18.6667	1996	autre	98	4.50515	no	yes	no	no	yes	no	no	yes	yes	yes	yes	no	yes	yes	yes	yes	181
61	F	45.56	33	491	810	0.61	0	wom	no	renta	SSA	0	no	19.25	13.25	2001	autre	193	3.59901	no	yes	no	no	no	no	yes	no	no	yes	yes	no	no	yes	yes	yes	182
50	F	69.83	21.23	216	503	0.43	0	wom	no	owner	SSA	1+	yes	22.9167	21.9167	1993	autre	255	1.69897	yes	yes	no	yes	no	yes	no	yes	yes	yes	yes	no	no	no	no	yes	183
61	M	39.64	25.26	961	1063	0.9	0	men	no	renta	france	0	yes	21.4167	15.4167	1999	2INTI + 1 INNTI	35	5.04139	yes	yes	yes	yes	yes	no	yes	no	no	no	no	no	yes	no	yes	yes	184
33	F	60.35	33.7	653	512	1.28	0	wom	yes	renta	autre	1+	no	6.75	6.75	2008	2INTI + 1 INNTI	206	4.94921	yes	yes	no	yes	yes	yes	no	no	no	yes	yes	no	yes	yes	yes	yes	185
69	M	23.66	26.78	391	696	0.56	0	men	no	renta	autre	1+	no	23.8333	17.9167	1997	2INTI + 1IP	115	4.11394	no	yes	no	no	no	no	yes	no	no	no	yes	no	yes	yes	yes	yes	186
42	F	52.07	33.2	1042	812	1.28	0	wom	no	renta	SSA	0	yes	14.4167	14.3333	2000	2INTI + 1 INNTI	447	4.02531	yes	yes	yes	no	no	no	yes	no	no	yes	no	no	yes	yes	yes	no	187
41	M	16.56	20.53	759	1378	0.55	0	MSM	yes	renta	france	0	yes	3.41667	2	2012	2INTI + 1 INNTI	351	4.65	no	yes	no	no	no	no	yes	no	no	no	yes	yes	yes	yes	yes	yes	188
62	F	7.1	26.67	490	519	0.94	0	wom	no	owner	france	0	no	3.91667	3.83333	2011	2INTI + 1IP	69	5.55775	yes	yes	no	no	no	no	yes	yes	yes	no	yes	yes	no	yes	yes	yes	189
69	F	37.86	31.64	362	805	0.45	0	wom	yes	renta	europe	0	no	5.16667	5.16667	2009	2INTI + 1 INNTI	14	5.44566	yes	yes	no	no	yes	no	no	no	no	no	yes	yes	yes	yes	no	yes	190
45	F	29	34.4	468	485	0.96	0	wom	yes	owner	SSA	1+	yes	10.5	10.5	2004	2INTI + 1IP	16	4.38382	yes	yes	no	no	yes	no	yes	yes	yes	yes	yes	yes	no	yes	yes	no	191
51	M	7.1	22.68	603	1663	0.36	0	IVD	no	owner	france	1+	yes	23.75	20	1994	autre	40	5.23045	yes	yes	no	no	no	no	yes	yes	yes	no	yes	no	yes	yes	yes	yes	192
51	M	0	21.61	453	581	0.78	0	MSM	yes	owner	france	0	yes	26.3333	22.9167	1992	autre	129	4.17609	yes	yes	no	no	no	no	yes	yes	yes	no	yes	yes	yes	yes	yes	yes	193
54	M	22.48	22.12	840	326	2.58	0	IVD	yes	owner	france	0	yes	19.75	18.3333	1996	2INTI + 1IP	450	4.2159		yes	no	no	no	no	yes	no	yes	no	yes	no	no	yes	yes	yes	194
46	F	68.64	29.4	742	522	1.42	0	wom	yes	renta	SSA	1+	yes	4.25	2.25	2012	autre	410	3.70226	no	yes	no	no	no	no	yes	no	no	yes	no	no	no	yes	no	no	195
66	M	40.24	23.51	697	1165	0.6	0	men	no	owner	autre	1+	no	12.5833	12.5	2002	2INTI + 1 INNTI	307	4.85126	yes	yes	no	no	no	no	no	yes	yes	yes	no	yes	yes	yes	yes	no	196
47	M	37.27	29.71	415	460	0.9	0	men	no	other	SSA	0	yes	7.58333	7.58333	2007	2INTI + 1 INNTI	188	3	no	yes	no	no	no	no	yes	no	no	no	no	no	yes	yes	yes	no	197
52	M	78.7	24.22	197	841	0.23	999	IVD	no	renta	france	0	no	24.5833	24.5833	1990	2INTI + 1IP	100	1.69897	yes	no	yes	yes	yes	yes	yes	no	no	yes	no	no	no	yes	no	no	198
42	M	45.56	23.1	608	816	0.75	0	MSM	yes	other	france	0	no	12.75	12.0833	2002	2INTI + 1IP	24	5.63347	yes	yes	no	no	yes	no	yes	no	no	yes	yes	no	no	yes	yes	yes	199
51	F	48.52	22.3	788	768	1.03	0	wom	yes	renta	autre	1+	yes	15	15	1999	2INTI + 1IP	490	3	yes	yes	yes	no	no	yes	yes	no	no	yes	yes	yes	no	yes	yes	yes	200
58	F	37.87	36.73	427	856	0.5	138	wom	yes	renta	france	1+	yes	18.75	14.0833	2000	autre	345	3.9825	yes	yes	no	yes	yes	no	yes	no	no	yes	no	yes	yes	yes	yes	yes	201
48	F	33.13	28.4	630	297	2.12	0	wom	no	renta	SSA	0	yes	5.83333	1.25	2013	2INTI + 1 INNTI	334	3.65292	yes	yes	no	no	no	yes	no	no	no	no	no	yes	yes	yes	yes	yes	202
46	M	73.37	22.79	467	663	0.7	0	men	no	other	SSA	0	no	9.91667	9.66667	2005	2INTI + 1 INNTI	106	5.17609	no	yes	yes	no	yes	no	no	no	no	yes	no	no	yes	yes	no	no	203
38	M	80.47	26.06	215	625	0.34	0	men	no	other	SSA	0	yes	8.75	8.66667	2006	autre	25	5.33753	yes	yes	no	no	yes	no	no	no	no	yes	no	no	no	no	yes	no	204
54	M	47.34	30.25	941	1687	0.56	0	MSM	yes	owner	france	0	no	28.5833	17	1997	2INTI + 1 INNTI	664	2.8451	yes	yes	no	no	no	yes	yes	no	yes	yes	yes	no	no	yes	yes	yes	205
26	F	30.76	25.32	468	515	0.91	0	wom	yes	other	france	1+	no	3	2.91667	2012	2INTI + 1 INNTI	44	5.09237	yes	yes	no	no	yes	no	yes	no	no	no	yes	no	no	yes	yes	yes	206
35	F	52.07	17.01	478	516	0.93	0	wom	yes	renta	france	1+	yes	17.9167	11.4167	2003	2INTI + 1 INNTI	261	4.02119	yes	yes	no	no	no	yes	no	yes	no	yes	yes	yes	yes	yes	yes	no	207
44	F	72.19	28.8	415	680	0.61	0	wom	no	renta	SSA	0	yes	14.0833	6.08333	2008	autre	326	4.91571	yes	yes	no	no	no	no	no	yes	no	yes	no	no	no	yes	no	no	208
61	M	14.8	25.59	865	417	2.07	0	men	yes	owner	france	1+	no	20	15.9167	1999	2INTI + 1 INNTI	430	3.96379	yes	yes	no	no	no	no	yes	yes	yes	yes	yes	yes	yes	yes	yes	yes	209
59	M	52.07	22.86	1760	1090	1.61	0	men	no	renta	france	0	no	16	8.83333	2006	2INTI + 1 INNTI	176	5.66801	yes	yes	no	yes	no	no	yes	no	no	yes	no	no	no	yes	yes	yes	210
54	F	47.93	27.89	1786	1368	1.31	0	IVD	yes	owner	france	0	no	27.8333	17.9167	1997	2INTI + 1IP	202	5.69897	yes	yes	no	no	yes	no	yes	no	yes	no	no	yes	no	no	no	no	211
53	F	65.09	20.9	708	780	0.91	0	wom	no	renta	SSA	1+	yes	16.9167	16.5	1998	2INTI + 1 INNTI	788	2.4624	yes	yes	no	no	no	no	yes	yes	no	yes	no	no	yes	yes	no	no	212
44	M	23.07	24.38	1166	1098	1.06	0	MSM	yes	other	france	0	yes	12.0833	8.5	2006	autre	264	5.47302	yes	yes	no	no	no	no	yes	no	no	no	no	yes	yes	yes	yes	yes	213
52	F	23.07	29.75	476	673	0.71	0	wom	yes	renta	france	0	no	15.1667	15.1667	1999	autre	609	3.74036	yes	yes		no	no	no	yes	no	no	no	no	yes	yes	yes	yes	yes	214
63	F	55.03	26.3	599	890	0.67	0	wom	no	renta	SSA	0	yes	7.75	1.25	2013	2INTI + 1 INNTI	443	4.87126	yes	yes	no	yes	no	no	yes	no	no	yes	yes	no	no	yes	no	yes	215
52	F	73.37	27.8	1187	832	1.43	0	wom	no	renta	SSA	0	yes	8	7.91667	2007	autre	183	4.75651	yes	yes	no	no	no	no	no	no	no	yes	no	no	no	yes	no	yes	216
41	M	52.07	22.65	218	524	0.42	0	men	no	other	SSA	0	yes	3.25	3.08333	2011	2INTI + 1 INNTI	172	5.83908	no		no	no	yes	no	yes	no	no	yes	no	no	no	yes	yes	yes	217
51	F	72.19	28.7	624	584	1.07	0	wom	no	other	SSA	0	yes	8.5	8.5	2006	autre	129	6.39794	yes	yes	yes	no	yes	yes	yes	no	no	yes	yes	no	no	yes	no	no	218
69	M	7.1	23.57	859	1926	0.45	0	men	yes	owner	SSA	0	no	18.0833	17.9167	1997	autre	29	5.19866	no	yes	yes	no	yes	no	yes	yes	yes	no	yes	no	yes	yes	yes	yes	219
57	M	66.27	27.28	1010	932	1.08	0	men	yes	renta	SSA	0	no	15.1667	15.1667	1999	2INTI + 1 INNTI	191	5.60206	yes	yes	no	no	yes	no	no	no	no	yes	no	yes	yes	yes	no	no	220
54	M	61.54	26.08	706	852	0.83	67	men	no	renta	SSA	1+	yes	24.0833	9.91667	2005	autre	61	4.58092	no	yes	no	yes	yes	no	yes	no	no	yes	no	no	yes	yes	no	no	221
39	F	58.58	31.1	897	707	1.27	0	wom	yes	renta	SSA	1+	no	12.6667	10.1667	2004	autre	136	5.69897	yes	yes		yes	yes	no	no	yes	no	yes	yes	no	yes	yes	no	no	222
36	F	61.54	23.1	688	900	0.76	0	wom	yes	renta	SSA	1+	no	11.5833	1	2013	2INTI + 1 INNTI	369	4.62955	no	yes	no	no	no	no	yes	no	no	yes	no	no	yes	yes	no	no	223
48	M	73.37	23.29	1183	1157	1.02	0	men	no	renta	SSA	0	yes	15.25	14.8333	2000	2INTI + 1 INNTI	288	4.8451	no	yes	no	no	no	no	no	no	no	yes	no	yes	no	yes	no	no	224
27	M	40.83	17.31	427	1156	0.37	0	MSM	yes	renta	autre	0	no	7.08333	4.08333	2010	2INTI + 1 INNTI	426	3	yes	yes	no	no	no	no	yes	no	no	yes	yes	yes	yes	no	yes	yes	225
42	F	71.6	38.1	867	1201	0.72	0	wom	no	renta	SSA	1+	yes	16	15.6667	1999	2INTI + 1IP	426	5.17853	yes	yes	no	no	yes	yes	yes	no	no	yes	no	no	yes	yes	no	no	226
46	M	23.08	26.29	682	1324	0.52	0	men	no	owner	SSA	1+	yes	12.0833	12.0833	2002	2INTI + 1 INNTI	133	3.88649	yes	yes	yes	no	yes	no	yes	yes	yes	no	no	yes	yes	yes	no	no	227
39	F	13.61	40.32	964	846	1.14	0	wom	yes	owner	SSA	1+	yes	12.4167	9	2005	2INTI + 1 INNTI	262	4.36112	yes	yes	yes	no	no	no	yes	yes	yes	no	no	yes	no	yes	yes	yes	228
47	M	48.52	26.61	386	567	0.68	0	men	yes	renta	SSA	1+	yes	9.33333	9	2005	2INTI + 1 INNTI	153	4.50942	yes	yes	no	no	no	no	no	yes	no	yes	no	yes	no	yes	yes	yes	229
50	F	21.89	25.2	1508	874	1.73	0	IVD	yes	renta	europe	0	yes	28.8333	20.1667	1994	autre	455	3.62325	yes	yes	yes	yes	no	no	yes	yes	no	no	no	yes	no	yes	yes	yes	230
44	M	30.17	24.25	676	576	1.17	0	men	no	other	SSA	0	yes	12.8333	12.4167	2002	2INTI + 1IP	57	5.23855	no	yes	no	no	yes	no	yes	no	no	no	no	no	yes	yes	yes	yes	231
64	M	73.37	29.41	141	714	0.2	0	men	yes	other	SSA	0	no	4.41667	4.41667	2010	2INTI + 1 INNTI	4	5.5172	yes	yes	no	no	yes	yes	yes	no	no	no	no	no	no	no	no	no	232
43	M	23.66	29.3	692	1194	0.58	0	men	no	other	SSA	0	yes	1.58333	1.33333	2013	2INTI + 1 INNTI	361	4.89253	no	yes	no	no	no	no	yes	no	no	no	yes	no	yes	yes	yes	yes	233
48	F	48.52	24.6	485	479	1.01	0	wom	yes	renta	SSA	0	yes	1.83333	1.25	2013	2INTI + 1 INNTI	385	3.07262	yes	yes	no	no	no	yes	yes	yes	no	no	no	no	yes	yes	no	no	234
42	M	53.85	19.05	187	221	0.85	0	men	yes	other	SSA	1+	no	3.25	3	2011	2INTI + 1 INNTI	40	6.4	yes	yes	no	no	no	yes	yes	yes	no	yes	no	no	no	yes	yes	yes	235
42	M	68.64	26.87	390	1218	0.32	0	men	no	renta	SSA	0	yes	3.16667	3	2011	2INTI + 1IP	120	4.71576	yes	yes	no	no	no	yes	no	yes	no	yes	yes	no	yes	yes	no	no	236
56	M	14.79	21.3	1067	1382	0.77	0	IVD	yes	renta	france	0	no	18.8333	18	1996	2INTI + 1 INNTI	3	2.85003	yes	yes	yes	no	yes	no	yes	yes	no	no	no	yes	yes	yes	yes	yes	237
43	F	31.36	27.8	547	541	1.01	0	wom	yes	other	SSA	0	yes	3.16667	3.16667	2011	2INTI + 1IP	261	3	yes	yes	yes	no	no	no	yes	yes	no	no	no	yes	yes	yes	no	no	238
45	F	60.95	17.1	545	1291	0.42	816	wom	yes	renta	SSA	0	no	24.5833	22	1992	2INTI + 1IP	266	4.8651	yes	yes	no	yes	no	yes	yes	yes	no	yes	no	no	no	yes	yes	no	239
51	F	32.55	24.6	617	543	1.14	91	wom	no	renta	SSA	1+	yes	10.1667	7.41667	2007	2INTI + 1 INNTI	428	3	yes	yes	yes	no	no	no	yes	yes	no	yes	yes	yes	yes	yes	no	yes	240
46	F	49.1	24.8	717	373	1.92	0	wom	no	renta	autre	0	yes	10.9167	7.83333	2007	2INTI + 1IP	241	5.26245	no	yes	no	no	no	no	no	no	no	no	no	no	yes	yes	yes	no	241
40	M	62.13	49.35	499	780	0.64	0	men	yes	renta	SSA	0	yes	10.8333	10.25	2004	2INTI + 1IP	155	3.89209	yes	yes	no	no	no	no	yes	no	no	yes	yes	no	no	yes	no	no	242
45	M	45.56	29.3	693	2161	0.32	0	men	yes	other	SSA	0	no	9.75	9.66667	2005	2INTI + 1 INNTI	4	5.15534	no	yes	no	no	yes	no	yes	no	no	yes	yes	no	no	yes	yes	yes	243
34	M	42	26.3	219	1738	0.13	45	men	yes	other	autre	0	no	1.33333	1.25	2013	2INTI + 1IP	20	5.76088	yes	yes	no	no	yes	no	no	no	no	no	no	no	yes	yes	yes	yes	244
59	M	14.79	21.62	700	539	1.3	0	MSM	yes	renta	france	0	no	27	18.25	1996	2INTI + 1 INNTI	280	3	yes	yes	no	no	no	no	yes	yes	no	no	no	yes	yes	yes	yes	yes	245
57	F	14.79	29.06	681	932	0.73	0	wom	yes	renta	france	0	yes	8.5	8.33333	2006	autre	137	4.53148	no	yes	no	no	no	no	yes	yes	no	no	no	yes	yes	yes	yes	yes	246
70	M	56.8	24.72	706	898	0.79	0	men	no	renta	autre	0	no	10.8333	10.75	2004	2INTI + 1 INNTI	60	5.69897	no	yes	no	no	yes	no	no	no	no	yes	no	no	yes	yes	yes	yes	247
46	M	83.43	24.8	650	499	1.3	0	men	no	other	SSA	0	yes	7.25	2.41667	2012	2INTI + 1IP	309	5.82417	no	yes	no	yes	no	yes	no	no	no	yes	no	no	yes	yes	no	no	248
37	F	66.27	22.8	386	411	0.94	0	wom	no	renta	SSA	0	yes	4.25	4.16667	2010	2INTI + 1IP	219	4.49256	yes	yes	no	no	no	yes	yes	no	no	no	no	no	yes	no	no	no	249
41	F	62.13	34.3	1033	1139	0.91	0	wom	no	other	SSA	0	yes	10	9	2005	2INTI + 1IP	235	2	no	yes	no	no	no	yes	yes	no	no	yes	no	no	no	yes	yes	yes	250
58	M	68.64	26.57	264	864	0.31	0	men	yes	renta	SSA	1+	yes	16.9167	16	1998	autre	4	5.14613	yes	yes	no	no	yes	no	yes	no	no	yes	no	no	no	yes	no	no	251
49	M	0	28.67	257	308	0.83	0	IVD	yes	owner	france	0	yes	23.3333	8.16667	2006	2INTI + 1 INNTI	250	4.99091	yes	yes	no	no	no	no	yes	yes	yes	no	yes	yes	yes	yes	yes	yes	252
49	M	27.81	25.25	791	877	0.9	0	men	yes	owner	france	1+	yes	19.4167	7.08333	2007	2INTI + 1IP	308	4.99405	yes	yes	yes	yes	no	no	yes	yes	yes	no	no	no	no	yes	yes	no	253
59	M	72.79	30.09	363	263	1.38	51	men	no	renta	france	0	no	11.3333	15.9167	1999	2INTI + 1 INNTI	171	5.49693	yes	yes	no	no	yes	yes	yes	yes	no	yes	no	yes	no	no	no	no	254
50	F	73.96	34.2	495	1223	0.4	0	wom	no	other	autre	1+	no	11.8333	11.5833	2003	2INTI + 1IP	640	3.09342	yes	yes	no	no	no	yes	no	no	no	yes	no	no	yes	yes	yes	no	255
41	M	0	26.73	775	598	1.3	0	MSM	yes	owner	france	0	yes	8.83333	7	2007	2INTI + 1 INNTI	305	5.45496	yes	yes	no	no	yes	no	no	yes	yes	no	yes	yes	yes	yes	yes	yes	256
53	M	41.42	17.3	140	371	0.38	0	men	yes	owner	france	0	no	7.25	5.08333	2009	2INTI + 1IP	392	5.42824	yes	yes	no	no	no	no	yes	no	yes	yes	no	yes	yes	yes	yes	yes	257
42	M	65.09	24.68	480	809	0.59	0	men	yes	renta	SSA	1+	yes	6.33333	6.25	2008	2INTI + 1IP	328	4.74903	yes	yes	no	no	no	no	no	yes	no	yes	no	yes	no	yes	no	no	258
44	F	29.59	23.83	430	529	0.81	0	wom	yes	renta	france	1+	yes	1	1	2013	autre	395	4.55735	yes	yes	yes	yes	no	no	yes	yes	no	yes	no	yes	yes	yes	yes	yes	259
45	F	6.51	23.51	748	719	1.04	0	wom	yes	renta	france	1+	yes	23	18	1996	2INTI + 1 INNTI	397	3.17609	yes	yes	no	no	no	no	yes	yes	no	no	no	yes	yes	yes	yes	yes	260
44	M	16.56	20.16	965	701	1.38	0	MSM	yes	renta	SSA	0	yes	14	4.08333	2010	2INTI + 1IP	383	3.30103	yes	yes	no	no	no	no	yes	no	no	no	yes	yes	yes	yes	yes	yes	261
46	F	66.86	34.7	839	454	1.85	0	wom	yes	renta	SSA	1+	no	12	11.1667	2003	2INTI + 1 INNTI	169	4.14301	no	yes	no	no	no	no	no	no	no	yes	yes	yes	no	yes	no	no	262
55	M	52.07	22.72	932	624	1.49	0	MSM	yes	renta	france	0	yes	28.9167	16.75	1998	autre	506	2.62325	no	yes	no	yes	no	no	yes	no	no	yes	no	no	yes	yes	yes	no	263
51	M	14.8	31.35	283	524	0.54	0	MSM	yes	owner	france	0	yes	6.08333	6.08333	2008	2INTI + 1IP	5	5.40496	yes	yes	no	no	yes	no	yes	yes	yes	yes	yes	yes	yes	yes	yes	yes	264
60	M	38.46	22.46	688	1031	0.67	0	men	no	renta	france	1+	yes	15.5	15.3333	1999	autre	172	3.77085	yes	yes	no	no	no	no	no	yes	no	no	no	no	yes	yes	no	no	265
57	M	38.46	17.51	786	869	0.9	0	IVD	yes	renta	france	0	no	19.8333	17	1997	2INTI + 1IP	253	4.90547	yes	yes	yes	yes	no	no	yes	no	no	yes	yes	yes	no	yes	yes	yes	266
51	F	48.52	29.76	206	566	0.36	0	wom	yes	renta	SSA	0	no	12.5833	12.5	2002	2INTI + 1IP	200	5.17609	yes	yes	no	yes	no	yes	yes	no	no	yes	yes	no	yes	yes	yes	yes	267
33	M	16.56	20.42	1373	803	1.71	0	men	yes	renta	france	0	yes	1.16667	0.75	2014	2INTI + 1 INNTI	1092	4.47343	yes	yes	no	no	no	no	yes	no	no	no	yes	yes	yes	yes	yes	yes	268
56	M	8.28	22.72	807	1132	0.71	0	MSM	yes	owner	france	0	yes	30.3333	14.6667	2000	2INTI + 1 INNTI	261	5.69005	yes	yes	no	no	no	no	yes	no	yes	no	yes	yes	yes	yes	yes	yes	269
34	F	29.59	40.58	540	547	0.99	79	wom	yes	other	france	1+	no	9.91667	8.91667	2006	2INTI + 1IP	205	4.90205	yes	yes	no	no	no	no	no	yes	no	yes	no	yes	yes	yes	yes	yes	270
52	M	30.17	17.67	448	1547	0.29	0	IVD	yes	renta	france	0	no	22.25	17.25	1997	autre	353	2.25527	yes	yes	no	no	no	no	yes	no	no	no	no	no	yes	yes	yes	yes	271
42	F	28.39	37.4	538	791	0.68	0	wom	no	renta	SSA	0	no	10.75	3	2011	2INTI + 1IP	327	5.46914	yes	yes	no	no	no	no	no	no	no	no	yes	yes	yes	yes	yes	yes	272
37	F	13.61	28	545	1093	0.5	47	wom	yes	owner	autre	1+	yes	12.25	10.75	2004	2INTI + 1 INNTI	913	5.76057	yes	yes	yes	yes	no	no	yes	yes	yes	no	no	yes	no	yes	yes	yes	273
45	M	22.48	24	868	1667	0.52	0	IVD	yes	owner	france	0	no	20	15.8333	1999	2INTI + 1IP	3	5.69897	yes	yes	yes	no	yes	no	yes	no	yes	no	yes	no	no	yes	yes	yes	274
31	M	90.53	26.45	283	943	0.3	0	men	no	other	autre	0	no	1.41667	1.33333	2013	2INTI + 1IP	34	5.10016	yes	yes	no	no	yes	yes	no	no	no	yes	no	no	no	no	yes	no	275
47	F	75.74	32.1	273	999	0.27	43	wom	no	renta	SSA	1+	no	16.3333	16.25	1998	2INTI + 1 INNTI	259	4.38021	yes	yes	no	no	no	yes	no	yes	no	yes	yes	no	no	yes	no	no	276
43	M	40.23	29.7	1037	717	1.45	0	men	yes	renta	SSA	0	yes	12.3333	6.25	2008	2INTI + 1 INNTI	358	5.4758	no	yes	no	no	yes	no	yes	no	no	no	yes	no	yes	yes	no	no	277
47	M	8.28	24.46	518	601	0.86	0	MSM	yes	renta	autre	0	yes	3.91667	3.58333	2011	2INTI + 1 INNTI	284	5.11253	yes	yes	yes	no	no	no	yes	yes	no	no	yes	yes	yes	yes	yes	yes	278
42	M	71	29.39	274	1115	0.25	165	men	yes	renta	autre	0	yes	1	0.583333	2014	2INTI + 1IP	48	5.73243	no	yes	no	no	no	no	no	no	no	yes	no	no	no	yes	yes	no	279
49	F	30.18	29.7	590	457	1.29	55	wom	yes	renta	SSA	1+	yes	11.6667	11.6667	2003	2INTI + 1 INNTI	131	4.45179	yes	yes	no	no	yes	no	yes	yes	no	yes	yes	no	yes	yes	yes	yes	280
50	M	23.07	23.46	2250			0	MSM	yes	renta	france	0	yes	1.33333	1.33333	2013	autre	924	6.42124	yes	yes	yes	no	no	no	yes	no	no	no	no	yes	yes	yes	yes	yes	281
52	F	56.8	24.3	983	792	1.24	0	wom	yes	renta	autre	0	yes	21.6667	16.6667	1998	2INTI + 1 INNTI	122	4.31427	no	yes	no	no	no	no	no	no	no	yes	no	yes	no	yes	yes	yes	282
46	F	81.07	31.24	701	518	1.35	0	wom	yes	other	france	0	yes	5.08333	5.08333	2009	2INTI + 1 INNTI	335	4.69984	no	yes	no	no	no	yes	yes	no	no	yes	no	yes	no	no	no	no	283
49	F	60.35	33.59	563	781	0.72	0	wom	yes	renta	france	1+	no	1.58333	1.41667	2013	2INTI + 1IP	18	6.19943	yes	yes	no	no	no	yes	no	no	no	yes	yes	yes	no	yes	yes	yes	284
54	F	38.46	30.5	531			0	wom	yes	renta	SSA	0	yes	17.3333	15.3333	1999	autre	300	4.30103	yes	yes	no	no	yes	no	yes	yes	no	no	no	no	yes	yes	no	no	285
35	F	41.42	30.1	365	1280	0.29	3093	wom	no	renta	SSA	1+	yes	10	6.41667	2008	2INTI + 1IP	451	3.16376	no				no	no	no	yes	no	yes	no	yes	yes	yes	yes	yes	286
46	F	21.89	29.7	328	1044	0.31	1044	wom	no	renta	SSA	0	no	13.3333	1.75	2013	2INTI + 1IP	217	5.98061	yes	no	no	no	no	no	yes	yes	no	no	no	no	yes	yes	yes	yes	287
50	M	75.73	21.95	704	661	1.07	0	men	no	other	SSA	0	no	23.25	13.75	2001	2INTI + 1IP	303	2.13033	yes	yes	no	no	yes	yes	no	no	no	no	no	no	no	yes	no	no	288
52	M	83.43	24.49	86	872	0.1	413	men	no	other	SSA	0	no	9.5	9.41667	2005	autre	36	5.55058	no	no	no	yes	no	yes	no	no	no	yes	no	no	yes	yes	no	no	289
35	F	44.97	33.3	796	324	2.46	0	wom	yes	renta	SSA	1+	yes	14	9.58333	2005	2INTI + 1 INNTI	165	3.89763	yes	yes	yes	no	no	no	yes	no	no	yes	no	yes	no	yes	yes	yes	290
48	F	88.17	31.3	73	2103	0.03	959	wom	no	renta	SSA	1+	yes	8.91667	1.33333	2013	2INTI + 1IP	19	6.09	yes	yes	no	no	yes	yes	yes	no	no	yes	no	no	no	no	no	no	291
38	F	66.86	41.5	800	596	1.34	0	wom	yes	renta	SSA	0	yes	10.5	7.16667	2007	2INTI + 1IP	294	4.01607	yes	yes	yes	yes	no	yes	no	no	no	yes	no	no	yes	yes	yes	yes	292
62	M	23.07	16.67	497	1150	0.43	0	men	yes	renta	SSA	0	no	7.58333	2.25	2012	2INTI + 1 INNTI	321	5.14402	yes	yes	no	no	yes	no	yes	no	no	no	no	yes	yes	yes	yes	yes	293
54	M	68.63	30.69	475	1704	0.28	18473	men	no	renta	france	0	yes	16	15.5	1999	2INTI + 1 INNTI	352	3.81954	no	yes	no	no	no	no	no	no	no	no	yes	no	no	no	no	no	294
50	M	20.11	23.32	878	546	1.61	0	men	no	renta	SSA	0	yes	21.8333	17.3333	1997	2INTI + 1IP	228	2.38021	yes	yes	no	no	no	no	no	yes	no	no	yes	yes	yes	yes	yes	yes	295
54	F	55.62	31.6	660	735	0.9	0	wom	no	renta	autre	0	no	14	13.8333	2001	2INTI + 1 INNTI	299	4.39794	yes	yes	no	yes	no	no	no	yes	no	yes	no	no	no	yes	yes	yes	296
43	F	28.99	25.6	201	580	0.35	0	wom	yes	renta	SSA	0	yes	3.25	2	2012	2INTI + 1IP	169	4.85013	yes	yes	no	no	no	no	yes	yes	no	no	no	no	yes	yes	yes	no	297
54	M	53.26	28.08	395	711	0.56	0	men	yes	renta	SSA	0	yes	21.3333	16.6667	1998	2INTI + 1 INNTI	136	4.32222	yes	yes	no	no	yes	no	yes	yes	no	yes	no	no	yes	yes	no	no	298
41	M	75.74	31.77	141	1079	0.13	4456	men	yes	renta	SSA	0	yes	10	9.75	2005	2INTI + 1IP	322	4.99347	yes	yes	no	yes	yes	yes	no	yes	no	yes	yes	no	no	yes	no	no	299
39	F	84.02	36.5	128	289	0.44	0	wom	no	other	SSA	0	no	0.666667	0.666667	2014	autre	50	5.79804	yes	yes	no	no	yes	yes	no	no	no	yes	yes	no	no	yes	no	no	300
52	M	80.47	28.09	122	117	1.04	0	IVD	no	other	france	0	no	28.9167	17.0833	1997	autre	1	5.85126	yes	yes	no	no	no	no	no	no	no	yes	no	no	no	no	yes	no	301
64	F	56.8	36.3	412	411	1	0	wom	no	renta	SSA	0	no	12.6667	7.83333	2007	autre	90	4.79099	yes	no	no	no	no	yes	yes	no	no	no	no	no	yes	yes	no	no	302
45	F	60.35	37.2	417	546	0.76	0	wom	yes	renta	SSA	1+	no	2.41667	2.25	2012	2INTI + 1 INNTI	284	2.7574	no	yes	no	no	no	yes	no	no	no	yes	yes	no	yes	yes	yes	yes	303
44	F	62.13	23.7	317	832	0.38	0	wom	yes	renta	SSA	1+	yes	7.83333	7.08333	2007	2INTI + 1 INNTI	73	4.93033	no	yes	no	no	yes	yes	yes	no	no	yes	no	no	yes	yes	yes	no	304
48	M	83.43	21.06	310	1234	0.25	0	IVD	no	renta	france	0	no	27.9167	18.0833	1996	autre	42	2.99957	yes	yes	no	no	yes	yes	no	no	no	yes	no	no	no	yes	no	yes	305
58	M	42	27.02	883	1299	0.68	375	men	yes	renta	SSA	0	yes	17.3333	17	1997	2INTI + 1IP	604	3.99419	no	yes	no	no	no	no	no	no	no	no	no	no	yes	yes	yes	yes	306
35	M	37.87	22.09	589	215	2.74	0	MSM	yes	renta	france	0	yes	8	7.75	2007	2INTI + 1 INNTI	495	3.22789	yes	yes	yes	no	no	no	yes	no	no	yes	no	yes	yes	yes	yes	yes	307
51	F	34.91	24.5	603	643	0.94	0	wom	no	renta	SSA	1+	yes	1.16667	0.833333	2014	2INTI + 1 INNTI	324	4.81	no	yes	no	yes	no	no	no	yes	no	yes	yes	yes	yes	yes	yes	yes	308
51	M	48.52	24.54	334	542	0.62	0	men	no	renta	autre	0	yes	7.33333	7.33333	2007	2INTI + 1 INNTI	407	3	yes	yes	no	no	no	no	yes	yes	no	no	yes	no	no	no	no	no	309
51	M	71.6	29.07	241	679	0.35	0	IVD	no	renta	autre	0	no	23.8333	13.5	2001	2INTI + 1 INNTI	2	4.98677	yes	yes	yes	yes	yes	yes	yes	no	no	yes	no	no	no	yes	no	yes	310
39	F	78.7	30.5	375	915	0.41	77	wom	no	other	autre	0	no	5	3.16667	2011	2INTI + 1 INNTI	375	4.47712	no	yes	no	no	yes	yes	yes	no	no	yes	no	no	no	no	yes	no	311
59	M	49.7	21.95	300	826	0.36	0	men	yes	renta	autre	0	no	10.4167	9.91667	2005	autre	89	5.09342	yes	yes	no	no	yes	yes	yes	no	no	no	no	yes	no	no	yes	yes	312
39	F	56.81	34.6	358	865	0.41	44	wom	yes	renta	SSA	0	no	7.75	3.66667	2011	2INTI + 1IP	328	4.81018	no	yes	yes	no	no	yes	yes	yes	no	yes	yes	no	yes	yes	no	no	313
59	M	24.85	29.41	591	1276	0.46	0	men	yes	owner	france	0	no	20.75	20.1667	1994	autre	473	2.95904	yes	yes	no	no	no	no	yes	no	yes	no	yes	yes	yes	yes	no	no	314
75	F	43.19	25.8	91	371	0.25	0	wom	no	owner	europe	0	no	8.83333	8.83333	2006	autre	34	3	yes	yes	no	no	yes	no	no	no	yes	no	no	no	yes	no	yes	yes	315
64	M	8.28	23.32	599	670	0.89	0	MSM	yes	owner	france	0	no	20.4167	6.33333	2008	2INTI + 1 INNTI	344	5.26245	yes	yes	no	no	no	no	yes	no	yes	no	yes	yes	yes	yes	yes	yes	316
58	M	40.23	28.91	534	1387	0.39	0	men	no	other	SSA	0	yes	8.58333	5.58333	2009	2INTI + 1IP	278	3.99585	yes	yes	no	no	no	no	yes	no	no	no	yes	no	yes	yes	no	no	317
45	F	53.84	22	731	630	1.16	0	wom	no	renta	autre	0	yes	6	6	2008	2INTI + 1IP	897	3.90309		yes		no	no	no	yes	no	no	no	no	no	no	no	yes	no	318
45	F	71.6	29	671	385	1.74	0	wom	yes	renta	SSA	1+	yes	25.5833	15.5833	1999	2INTI + 1 INNTI	221	3.89763	yes	yes	no	no	yes	yes	yes	no	no	yes	no	no	yes	yes	no	no	319
58	M	26.62	26.2	290	987	0.29	0	men	yes	renta	SSA	0	yes	23.3333	18.6667	1996	autre	1	5.07918	no	yes	no	no	yes	yes	yes	no	no	no	yes	yes	yes	yes	yes	yes	320
30	M	30.76	25.8	189	849	0.22	0	men	yes	renta	SSA	0	yes	2.33333	2.25	2012	2INTI + 1 INNTI	89	5.466	yes	yes	no	no	no	no	yes	no	no	no	yes	yes	no	yes	yes	no	321
36	F	75.73	28.1	806	950	0.85	0	wom	yes	renta	SSA	1+	no	2.58333	2.58333	2012	2INTI + 1IP	472	3.90309	yes	yes		no	no	yes	no	no	no	no	no	no	no	yes	no	no	322
47	M	83.43	24.62	206	376	0.55	31	men	no	renta	SSA	1+	yes	3	2.58333	2012	2INTI + 1IP	160	5.66012	no	yes	no	yes	no	yes	no	no	no	yes	no	no	yes	yes	no	no	323
55	M	44.97	21.97	90	762	0.12	2204	men	no	other	autre	0	yes	5.08333	5	2009	autre	130	5.20412	no	yes	no	yes	yes	no	yes	no	no	yes	no	no	yes	yes	yes	yes	324
56	M	53.85	31.35	1129	1419	0.8	0	men	yes	owner	SSA	0	yes	6.5	5.5	2009	2INTI + 1 INNTI	339	4.3468	no	yes	no	yes	no	no	yes	no	yes	yes	yes	no	no	yes	no	no	325
47	F	45.55	28.6	474	662	0.72	0	wom	yes	other	SSA	0	no	4.5	4.41667	2010	2INTI + 1 INNTI	413	4.30103	yes	yes	no	no	no	yes	no	no	no	no	yes	yes	yes	yes	yes	no	326
42	F	46.16	29.6	545	508	1.07	0	wom	no	renta	SSA	1+	yes	12.4167	9.5	2005	2INTI + 1IP	343	3.66181	yes	yes	yes	no	no	no	yes	yes	no	yes	no	yes	yes	yes	no	no	327
63	M	44.97	26.26	479	1022	0.47	0	MSM	no	renta	france	0	no	24.9167	9.83333	2005	2INTI + 1 INNTI	378	3.75997	yes	yes	no	no	yes	no	no	no	no	yes	no	no	yes	yes	yes	yes	328
42	F	49.7	30.9	621	683	0.91	0	wom	yes	renta	SSA	1+	no	8.33333	7.66667	2007	2INTI + 1IP	168	4.1328	yes	yes	no	no	no	yes	yes	no	no	no	no	no	yes	yes	no	yes	329
74	F	84.02	40.6	655	871	0.75	0	wom	yes	renta	SSA	0	no	16.4167	16.4167	1998	2INTI + 1IP	7	5.62325	yes	yes	no	no	yes	yes	no	no	no	yes	yes	no	no	yes	no	no	330
49	F	50.29	31.2	353	355	0.99	40	wom	yes	renta	SSA	1+	yes	20.4167	12.1667	2002	2INTI + 1IP	303	3.41497	yes	no	yes	yes	no	no	no	yes	no	no	no	no	yes	yes	no	no	331
54	M	72.19	26.15	770	803	0.96	0	men	yes	renta	SSA	0	no	14.75	13.5833	2001	autre	50	5.30103	no	yes	no	no	no	yes	yes	no	no	yes	yes	no	no	yes	no	no	332
33	F	52.07	25.7	400	883	0.45	11338	wom	yes	renta	SSA	1+	no	12	9.66667	2005	2INTI + 1IP	300	3.23045	yes	yes	no	no	yes	yes	no	yes	no	yes	yes	yes	no	yes	yes	yes	333
57	M	69.23	18.3	624	649	0.96	0	IVD	yes	other	france	0	no	20.5833	20.3333	1994	2INTI + 1IP	354	3.78704	yes	yes	no		no	yes	no	no	no	yes	no	yes	yes	no	yes	yes	334
33	F	55.62	35.9	1105	785	1.41	0	wom	yes	renta	SSA	1+	no	9.16667	9.16667	2005	autre	68	5.47195	yes	yes	no	no	yes	yes	yes	yes	no	no	no	no	no	yes	no	no	335
62	M	31.95	26.73	411	470	0.87	0	MSM	no	renta	france	1+	no	21.5833	15.9167	1999	2INTI + 1 INNTI	468	2.99957	yes	yes	no	no	no	no	yes	yes	no	no	yes	no	no	no	yes	yes	336
46	M	65.09	21.21	352	540	0.65	0	men	yes	other	SSA	1+	yes	0.833333	0.583333	2014	autre	334	3.79176	no	yes	no	no	no	yes	yes	yes	no	no	no	no	no	no	no	no	337
47	F	56.22	28.9	621	553	1.12	0	wom	yes	renta	SSA	1+	yes	18.6667	12.8333	2002	2INTI + 1IP	427	3.69897	yes	yes	yes	no	no	no	yes	yes	no	yes	yes	yes	no	no	no	no	338
52	F	52.07	34.05	864	1126	0.77	0	wom	yes	renta	SSA	1+	no	18.8333	18.75	1996	autre	187	3.44716	yes	yes	no	yes	yes	no	yes	no	no	yes	no	no	no	yes	yes	yes	339
37	M	31.36	22.72	486	833	0.58	0	MSM	yes	renta	france	0	yes	3.08333	2.25	2012	2INTI + 1 INNTI	197	4.75073	yes	yes	no	no	no	no	yes	no	no	yes	yes	yes	yes	yes	yes	yes	340
41	F	57.99	36.4	1107	618	1.79	0	wom	no	renta	autre	0	no	4	3.91667	2011	autre	376	5.9664	yes	yes	no	yes	no	no	no	yes	no	yes	no	no	yes	yes	no	yes	341
72	M	55.62	23.53	412	676	0.61	0	men	no	renta	autre	1+	no	9.91667	9.91667	2005	2INTI + 1 INNTI	34	5.69897	yes	yes	no	no	yes	no	no	yes	no	yes	no	no	yes	yes	yes	no	342
64	F	38.47	35.1	1142	859	1.33	0	wom	no	owner	europe	0	no	18.75	18.0833	1996	autre	901	3.25527	yes	yes	yes	yes	no	no	yes	yes	yes	yes	yes	no	yes	yes	no	no	343
41	M	31.36	22.41	86	385	0.22	0	men	no	other	france	0	no	9.91667	2.91667	2012	2INTI + 1IP	20	5.91898	yes	yes	no	yes	yes	no	yes	no	no	yes	yes	yes	yes	yes	yes	yes	344
62	F	37.27	20.8	461	442	1.04	0	wom	no	other	SSA	0	no	11.3333	10.9167	2004	2INTI + 1 INNTI	228	4.17609	yes	yes	no	no	yes	no	yes	no	no	no	no	no	no	yes	yes	yes	345
41	M	55.62	23.41	419	1714	0.24	67	men	yes	renta	france	1+	no	2.16667	0.5	2014	2INTI + 1 INNTI	285	5.18855	yes	yes	yes	yes	no	no	no	yes	no	yes	no	no	no	yes	yes	yes	346
47	M	43.19	20.57	666	602	1.11	0	IVD	no	renta	france	1+	no	21.9167	18.5833	1996	autre	40	6.30103	yes	yes	yes	yes	yes	no	no	no	no	yes	yes	yes	yes	yes	yes	yes	347
37	M	61.54	17.21	936	7393	0.13	0	IVD	yes	renta	europe	0	yes	22.25	16.9167	1998	2INTI + 1IP	616	3.91381	yes	yes	no	yes	yes	no	yes	no	no	yes	no	no	no	yes	no	yes	348
64	M	16.57	23.18	299	543	0.55	0	men	yes	owner	europe	0	no	3.83333	3.75	2011	2INTI + 1 INNTI	23	3.69897	yes	yes	no	no	yes	no	yes	yes	yes	no	yes	no	yes	no	yes	yes	349
54	F	100	27.6	728	657	1.11	0	wom	no	other	autre	0	no	8.25	8.25	2006	2INTI + 1 INNTI	86	5.49905	yes	yes	no	yes	no	yes	no	no	no	yes	no	no	no	no	no	no	350
63	F	78.7	22.7	846			0	wom	yes	renta	SSA	0	yes	14.5	14.25	2000	2INTI + 1IP	383	2.95424	yes	yes	yes	yes	no	yes	yes	no	no	yes	no	no	no	yes	no	no	351
55	F	30.17	18.82	883	753	1.17	0	IVD	no	other	france	0	no	25	12.0833	2002	2INTI + 1 INNTI	430	3.34242	yes	yes	yes	yes	no	no	yes	no	no	no	no	yes	no	yes	yes	yes	352
46	M	46.16	19.72	785	962	0.82	0	MSM	yes	renta	france	1+	yes	4.66667	4.5	2010	2INTI + 1IP	330	4.69897	yes	yes	yes	yes	no	no	yes	yes	no	yes	no	yes	yes	yes	no	no	353
30	F	54.43	29.7	641	705	0.91	56	wom	yes	other	SSA	1+	no	6.16667	3.83333	2011	2INTI + 1IP	189	5.1767	yes	yes	no	no	yes	yes	yes	no	no	no	no	no	no	yes	yes	no	354
30	F	70.42	23.9	544	849	0.64	0	wom	yes	renta	SSA	0	no	6.41667	3.66667	2011	2INTI + 1 INNTI	203	6.27315	yes	yes	no	no	no	yes	yes	yes	no	yes	no	no	no	yes	no	no	355
41	M	80.47	22.6	584	635	0.92	0	men	no	other	SSA	0	yes	9.08333	9	2005	2INTI + 1IP	15	5.32192	yes	yes	no	no	no	no	no	no	no	yes	no	no	no	yes	no	no	356
48	F	71.6	23.7	838	1142	0.73	0	wom	yes	renta	SSA	0	yes	23.4167	23.4167	1991	autre	319	4.15143	yes	yes	no	no	yes	yes	yes	no	no	yes	no	no	no	no	yes	yes	357
43	M	63.9	28.73	778	928	0.84	0	men	yes	other	SSA	0	no	7	5.41667	2009	2INTI + 1 INNTI	339	5.95524	yes	yes	no	no	no	no	no	no	no	yes	no	no	no	yes	yes	yes	358
55	M	52.07	20.8	280	672	0.42	0	men	no	renta	SSA	0	yes	21.4167	21.0833	1993	2INTI + 1IP	38	4.70783	yes	yes	no	no	yes	no	yes	no	no	yes	no	no	yes	yes	yes	no	359
47	M	7.1	23.11	397	863	0.46	163	IVD	yes	owner	autre	1+	yes	12.75	12.75	2002	2INTI + 1 INNTI	195	5.43409	no	yes	yes	yes	yes	no	yes	yes	yes	no	yes	no	yes	yes	yes	yes	360
50	F	63.9	26.9	847	705	1.2	0	wom	no	renta	SSA	0	no	10.6667	10.5	2004	2INTI + 1 INNTI	76	4.90146	no	yes	no	yes	no	no	no	no	no	yes	no	no	yes	yes	yes	no	361
55	M	66.86	25.3	431	389	1.11	0	men	no	renta	SSA	1+	yes	11.5	10.9167	2004	2INTI + 1 INNTI	173	4.38021	yes	yes	no	no	no	no	no	no	no	yes	yes	no	yes	yes	no	no	362
53	M	52.07	20.5	370	817	0.45	0	men	no	renta	SSA	0	yes	20.6667	20.3333	1994	autre	38	4.70783	yes	yes	no	no	yes	no	yes	no	no	yes	no	no	yes	yes	yes	no	363
43	F	54.44	32.5	347	468	0.74	0	wom	yes	renta	SSA	1+	no	12.8333	12.3333	2002	autre	167	4	yes	yes	yes	yes	yes	no	yes	no	no	yes	no	yes	yes	yes	no	no	364
37	F	73.96	32.2	413	923	0.45	130	wom	no	other	SSA	0	no	0.666667	0.5	2014	2INTI + 1IP	125	5.85665	yes	yes	no	no	no	yes	no	no	no	yes	no	no	no	yes	yes	yes	365
45	M	46.75	28.3	450	328	1.37	0	men	yes	renta	SSA	1+	yes	8	7.75	2007	2INTI + 1 INNTI	339	4.31412	yes	yes	no	no	no	yes	yes	yes	no	yes	no	no	yes	yes	yes	yes	366
60	M	66.27	24.8	35	167	0.21	1514	men	yes	renta	SSA	0	no	16	15.9167	1999	autre	61	4.98677	yes	yes	yes	yes	yes	no	no	no	no	yes	no	no	yes	yes	no	yes	367
50	F	66.86	32	511	509	1	0	wom	yes	other	SSA	0	no	5.83333	5.25	2009	autre	356	4.53187	yes	yes	no	yes	no	yes	no	no	no	yes	no	no	yes	yes	yes	yes	368
41	M	76.92	20.52	313	357	0.88	0	men	no	other	SSA	0	no	2.08333	2.08333	2012	2INTI + 1 INNTI	43	6.65936	yes	yes	no	no	no	yes	no	no	no	yes	yes	no	no	no	yes	yes	369
52	F	45.56	15.82	405	427	0.95	0	wom	yes	renta	autre	1+	yes	17.6667	17	1997	2INTI + 1IP	294	3.20412	no	yes	no	no	no	no	yes	yes	no	no	no	no	no	yes	no	no	370
52	F	71.6	32.7	1569	1030	1.52	0	wom	yes	renta	SSA	0	no	17.1667	17.0833	1997	2INTI + 1 INNTI	1	5.20412	no	yes	no	no	yes	yes	yes	no	no	yes	no	no	yes	yes	no	no	371
39	F	34.91	20.5	631	613	1.03	69	wom	yes	renta	SSA	0	yes	11.5	11.5	2003	2INTI + 1IP	461	3.2003	yes	yes	yes	no	no	no	no	yes	no	yes	yes	yes	yes	yes	yes	yes	372
45	M	42.01	26.79	458	1074	0.43	0	men	yes	renta	SSA	1+	yes	15.3333	15.0833	1999	2INTI + 1IP	3	4.23045	yes	yes	no	no	no	no	no	yes	no	yes	yes	no	yes	yes	yes	yes	373
31	F	46.75	36.6	583	407	1.43	0	wom	yes	renta	SSA	1+	yes	6.5	5.16667	2009	2INTI + 1 INNTI	390	3.74367	yes	yes	no	yes	no	no	yes	yes	no	yes	yes	no	yes	yes	no	no	374
63	F	30.17	31.2	734	425	1.73	0	wom	no	renta	autre	1+	no	22.9167	21.75	1993	autre	39	3.20412	yes	yes	no	no	yes	no	yes	no	no	no	no	no	yes	yes	yes	yes	375
39	M	68.64	17.62	552	809	0.68	0	men	yes	renta	SSA	0	yes	5.66667	4.75	2010	2INTI + 1 INNTI	300	5	no	yes	yes	yes	no	no	yes	no	no	yes	no	no	no	yes	no	no	376
34	M	75.74	25.15	187	329	0.57	0	men	no	other	SSA	0	no	7.5	0.5	2014	2INTI + 1IP	134	5.07411	yes	yes	no	no	yes	yes	no	yes	no	yes	yes	no	no	no	yes	no	377
51	M	42.01	25.3	264	695	0.38	0	men	yes	renta	SSA	1+	no	5.58333	5.5	2009	2INTI + 1 INNTI	2	5.34143	yes	yes	no	no	no	no	no	yes	no	yes	yes	no	yes	yes	yes	yes	378
53	M	8.28	29.05	422	693	0.61	192	men	yes	renta	SSA	1+	yes	15.25	15.1667	1999	2INTI + 1IP	78	5.07918	yes	yes	no	no	no	no	yes	yes	no	no	yes	yes	yes	yes	yes	yes	379
33	F	14.79	20.6	582	985	0.59	0	wom	yes	renta	SSA	1+	yes	7.25	5.25	2009	2INTI + 1 INNTI	294	5.03793	yes	yes	no	no	no	no	yes	yes	no	no	no	yes	yes	yes	yes	yes	380
40	F	55.62	31.1	344	712	0.48	906	wom	yes	other	SSA	0	yes	5.33333	5.08333	2009	autre	214	6.27529	no				no	no	no	yes	no	yes	no	no	no	yes	yes	yes	381
39	F	44.97	29.8	573	808	0.71	0	wom	yes	renta	SSA	0	yes	10.25	2.16667	2012	2INTI + 1 INNTI	335	3.54814	yes	yes	no	no	no	no	yes	no	no	yes	no	no	yes	yes	yes	yes	382
25	F	63.31	26	417	599	0.7	0	wom	yes	owner	SSA	0	yes	8.83333	8.83333	2006	2INTI + 1IP	300	4	no	yes	no	no	no	no	yes	no	yes	no	no	no	no	no	no	no	383
55	M	60.36	33.31	690	487	1.42	0	men	yes	renta	SSA	1+	no	23.9167	4.5	2010	2INTI + 1 INNTI	241	5.29712	yes	yes	no	no	no	no	yes	yes	no	yes	no	no	no	yes	no	no	384
41	F	55.03	25.8	747	521	1.43	0	wom	yes	renta	SSA	1+	yes	3.41667	2.91667	2012	2INTI + 1 INNTI	379	3.69784	yes	yes	no	no	no	no	yes	no	no	yes	yes	yes	no	yes	no	no	385
49	M	21.89	20.83	592	267	2.22	0	men	yes	renta	SSA	1+	no	1	0.916667	2014	2INTI + 1IP	391	4.9619	yes	yes	no	no	no	no	yes	yes	no	no	no	yes	no	yes	yes	yes	386
43	F	40.82	22.1	378	607	0.62	0	wom	yes	renta	SSA	1+	yes	9.66667	9.75	2005	2INTI + 1 INNTI	50	5.30103	yes	yes	no	no	no	no	no	yes	no	no	no	no	yes	yes	yes	no	387
71	F	14.79	29.5	519	1821	0.29	0	wom	no	owner	autre	0	no	33.5	22.6667	1992	2INTI + 1 INNTI	97	3	yes	yes	yes	no	no	no	yes	no	yes	no	no	yes	yes	yes	yes	yes	388
47	M	64.49	24.34	521	985	0.53	0	men	yes	renta	autre	1+	yes	16.9167	8.66667	2006	autre	5	4.83696	yes	yes		no	yes	no	no	no	no	yes	yes	no	no	yes	yes	no	389
56	F	40.24	22.65	881	391	2.25	0	wom	yes	owner	france	0	no	20.8333	20.8333	1994	autre	7	3.87506	yes	yes	no	no	yes	no	no	yes	yes	yes	no	yes	yes	yes	yes	no	390
46	F	46.16	31.3	687	1065	0.65	0	wom	yes	renta	SSA	1+	no	16.8333	13.4167	2001	2INTI + 1IP	760	3.47712	no	yes	yes	no	no	no	yes	yes	no	yes	no	no	yes	no	yes	yes	391
48	M	47.92	27.64	843	797	1.06	0	men	no	renta	europe	0	yes	3.25	3.16667	2011	2INTI + 1 INNTI	90	6.1	yes	yes	no	no	yes	yes	no	no	no	no	yes	yes	yes	yes	no	yes	392
49	M	63.9	17.93	611	953	0.64	0	MSM	no	renta	france	0	no	17.25	16.75	1998	2INTI + 1IP	650	2.25527	yes	yes	no	no	no	no	no	no	no	yes	no	no	no	yes	yes	yes	393
53	M	83.43	25.95	254	330	0.77	0	men	no	other	autre	0	no	19.5833	19.4167	1995	autre	16	5.62325	no	yes	yes	yes	yes	yes	no	no	no	yes	no	no	no	no	yes	yes	394
51	F	41.41	31.2	790	738	1.07	0	wom	no	renta	autre	1+	yes	20.25	18.5833	1996	2INTI + 1IP	528	2.87506	yes	yes	no	yes	no	no	no	yes	no	no	yes	no	no	yes	yes	no	395
57	M	14.79	22.49	413	820	0.5	0	men	yes	renta	france	0	yes	11.5	11.5	2003	2INTI + 1IP	19	5.04376	yes	yes	no	no	yes	no	yes	yes	no	no	no	yes	yes	yes	yes	yes	396
32	M	35.51	26.51	1116	608	1.84	0	men	yes	owner	france	0	yes	31	3.33333	2011	2INTI + 1IP	450	4	yes	yes	no		no	no	yes	yes	yes	yes	no	no	no	yes	yes	yes	397
59	M	53.85	20.57	600	276	2.17	0	men	no	renta	autre	1+	yes	2.83333	2	2012	2INTI + 1 INNTI	529	3.38202	yes	yes	yes	no	no	no	yes	yes	no	yes	yes	no	no	yes	no	no	398
41	M	7.1	22.99	478	463	1.03	0	men	yes	owner	france	1+	yes	9.58333	9.41667	2005	2INTI + 1 INNTI	116	5.20762	yes	yes	no	no	no	no	yes	yes	yes	no	yes	no	yes	yes	yes	yes	399
61	M	38.46	23.26	676	509	1.33	0	men	no	other	france	0	yes	21.1667	16.8333	1998	2INTI + 1IP	611	3.27875	yes	yes	no	no	no	no	yes	no	no	yes	yes	no	yes	yes	yes	yes	400
32	F	91.72	22.6	295	591	0.5	351	wom	no	other	europe	1+	no	5.33333	2.83333	2012	2INTI + 1IP	220	4.6983	yes	yes	no	no	no	yes	no	yes	no	yes	no	no	no	no	no	no	401
59	M	48.52	23	1042	1459	0.71	0	men	yes	renta	autre	0	no	19.3333	17	1997	2INTI + 1 INNTI	267	3.30103	yes	yes	no	yes	no	no	no	yes	no	yes	no	no	yes	yes	yes	yes	402
45	F	66.27	24.65	137	323	0.42	22655	wom	yes	renta	france	0	yes	23.1667	16.5833	1998	autre	380	2.6902	no				no	no	no	no	no	yes	no	no	yes	yes	no	yes	403
64	F	14.79	21.22	1055	758	1.39	0	wom	yes	owner	france	0	yes	17.4167	17.3333	1997	2INTI + 1 INNTI	300	3.24304	yes	yes	no	no	yes	no	yes	no	yes	no	no	yes	yes	yes	yes	yes	404
43	M	60.35	24.28	632	668	0.95	0	men	yes	other	SSA	0	yes	4.91667	4.16667	2010	2INTI + 1 INNTI	289	3.77815	yes	yes	no	no	no	yes	no	no	no	yes	yes	yes	no	yes	yes	yes	405
67	M	43.79	47.75	444	363	1.22	0	MSM	no	owner	france	0	no	2.58333	2.58333	2012	autre	644	4.81467	yes	yes	no	no	yes	no	yes	no	yes	yes	no	yes	no	yes	yes	no	406
55	M	28.99	19.32	757	551	1.37	0	men	yes	renta	france	0	yes	15.9167	15.9167	1999	2INTI + 1 INNTI	150	4.17609	yes	yes	no	no	no	no	yes	yes	no	no	no	no	no	yes	yes	yes	407
57	M	7.1	26.88	778	739	1.05	0	men	yes	owner	france	1+	no	16.25	24.5	1990	2INTI + 1 INNTI	403	3.41497	yes	yes	yes	no	no	no	yes	yes	yes	no	yes	no	yes	yes	yes	yes	408
61	F	69.82	28.3	920	532	1.73	0	wom	no	renta	autre	1+	no	25.25	13.5833	2001	autre	400	3.90309	yes	yes	no	no	no	yes	no	no	no	yes	yes	yes	yes	yes	no	no	409
46	F	36.69	31.83	704	669	1.05	0	wom	no	renta	SSA	1+	no	17.5833	17.5833	1997	autre	11	5.10721	yes	yes	no	yes	yes	no	yes	yes	no	yes	no	yes	yes	yes	yes	no	410
55	M	52.07	20.9	198	1314	0.15	171	IVD	yes	renta	france	0	no	19.3333	19	1995	autre	193	3.96379	yes	yes	no	no	yes	no	yes	no	no	yes	no	no	no	yes	yes	yes	411
49	F	61.53	18.43	804	503	1.6	0	wom	yes	renta	france	0	no	19	14.4167	2000	2INTI + 1 INNTI	150	3.69897	no	yes	yes	yes	no	no	no	no	no	no	yes	yes	no	no	no	no	412
25	M	47.93	22.9	530	433	1.22	0	men	yes	renta	autre	1+	no	0.75	0.75	2014	2INTI + 1 INNTI	353	3.27254	yes	yes	no	no	no	no	yes	no	no	yes	yes	yes	no	yes	no	yes	413
20	F	63.9	27.68	403	1131	0.36	8125	wom	yes	other	france	0	no	10.6667	5.33333	2009	2INTI + 1IP	355	4.01703	yes	yes	no	yes	no	no	no	no	no	yes	no	no	no	yes	yes	yes	414
54	M	23.66	25.25	223	948	0.24	0	men	no	renta	SSA	0	yes	4.25	4.16667	2010	2INTI + 1 INNTI	9	5.17808	yes	yes	no	no	yes	no	yes	no	no	no	yes	no	yes	yes	yes	yes	415
34	F	90.53	26	214	504	0.42	108	wom	no	other	SSA	1+	yes	10	10	2004	autre	100	4.716	no	yes	yes	yes	no	yes	no	no	no	yes	no	no	no	no	yes	no	416
66	F	30.17	34.1	754	471	1.6	0	wom	no	renta	SSA	0	no	9.91667	9.16667	2005	2INTI + 1 INNTI	101	5.57904	no	yes	no	no	yes	no	no	no	no	no	no	no	yes	yes	yes	yes	417
69	M	42	30.1	235	815	0.29	0	men	no	renta	SSA	0	no	17.4167	17.1667	1997	2INTI + 1IP	50	5.7767	no	yes	no	no	yes	no	no	no	no	no	no	no	yes	yes	yes	yes	418
75	F	80.47	17.31	68	313	0.22	0	wom	no	renta	SSA	0	no	16.9167	16.9167	1998	2INTI + 1IP	141	4.10775	no	yes	no	no	yes	no	no	no	no	yes	no	no	no	yes	no	no	419
47	M	6.51	21.22	798	407	1.96	0	men	yes	owner	france	1+	yes	13.1667	9.33333	2005	2INTI + 1 INNTI	243	4.72428	yes	yes	no	no	no	no	yes	yes	yes	no	no	yes	yes	yes	yes	yes	420
46	M	44.37	37.13	572	1440	0.4	0	IVD	no	other	france	0	no	9.41667	1.83333	2013	2INTI + 1IP	211	5.39723	yes	yes	yes	yes	yes	no	yes	no	no	no	no	no	no	yes	yes	no	421
63	F	93.49	23.5	641	1127	0.57	44	wom	no	renta	SSA	0	yes	13.5833	7	2007	2INTI + 1IP	270	5.35215	no	yes	no	no	no	yes	no	no	no	yes	yes	no	no	no	no	no	422
48	M	50.88	26.23	275	785	0.35	0	men	no	owner	SSA	0	yes	8.16667	8.08333	2006	2INTI + 1IP	133	5.56893	no	yes	no	no	no	no	no	no	yes	no	yes	no	no	yes	no	no	423
47	F	55.62	24.4	5	533	0.01	253697	wom	no	renta	SSA	1+	no	19.9167	16.6667	1998	autre	10	5.19312	yes	no	no	no	yes	no	no	yes	no	yes	no	no	yes	yes	yes	no	424
48	F	60.35	30.1	1154	1228	0.94	0	wom	no	renta	SSA	0	no	12.9167	10.9167	2004	2INTI + 1 INNTI	215	4.32222	yes	yes	no	no	no	yes	no	no	no	yes	yes	yes	yes	yes	yes	no	425
43	M	58.57	28.73	449	1043	0.43	94	men	no	renta	autre	0	no	1.5	1.33333	2013	2INTI + 1IP	22	5.66	no	yes	no	yes	yes	no	no	no	no	no	no	no	yes	yes	no	no	426
51	M	58.58	26.63	583	720	0.81	0	men	yes	renta	SSA	1+	yes	11.8333	11.5833	2003	2INTI + 1IP	261	4.23045	no	yes	no	no	no	no	no	yes	no	yes	yes	yes	no	yes	no	no	427
48	F	58.58	30.8	641	481	1.33	0	wom	yes	renta	SSA	1+	no	2.5	12.3333	2002	autre	199	4.38021	yes	yes	no	no	no	no	no	yes	no	yes	yes	no	yes	yes	no	no	428
46	M	58.57	22.77	498	262	1.9	0	men	yes	renta	autre	0	yes	12.6667	12.5833	2002	2INTI + 1 INNTI	508	5.1271	yes	yes	no	no	no	no	no	no	no	no	no	no	yes	yes	no	no	429
49	F	59.17	29.8	179	1742	0.1	17305	wom	no	renta	autre	1+	yes	18.1667	15.1667	1999	2INTI + 1IP	149	3.8451	no	yes	no	no	yes	no	no	no	no	yes	no	yes	yes	yes	no	yes	430
36	F	90.53	23.1	250	290	0.86	0	wom	no	renta	SSA	0	yes	0.916667	0.833333	2014	2INTI + 1IP	222	3.74554	no	yes	no	no	no	yes	no	no	no	yes	no	no	no	yes	no	no	431
44	M	60.36	18.6	193	676	0.29	0	men	yes	renta	autre	0	yes	4.25	4.16667	2010	2INTI + 1 INNTI	93	5.5784	yes	yes	no	no	no	no	yes	yes	no	yes	no	no	no	yes	no	no	432
69	M	16.56	30.12	665	1417	0.47	0	men	yes	renta	france	0	no	10	9.83333	2005	2INTI + 1 INNTI	8	4.79748	yes	yes	no	no	yes	no	yes	no	no	no	yes	yes	yes	yes	yes	yes	433
53	F	46.75	30.4	679			0	wom	yes	renta	SSA	1+	no	17.5	16.0833	1998	2INTI + 1IP	172	3.57978	yes	yes	no	yes	no	no	yes	yes	no	yes	yes	no	yes	yes	no	no	434
35	M	65.68	25.64	369	582	0.63	0	men	yes	renta	SSA	1+	yes	2.08333	1.08333	2013	2INTI + 1 INNTI	329	4.79463	yes	yes	no	no	no	no	no	yes	no	yes	yes	no	no	yes	no	no	435
59	M	21.89	23.18	393	1304	0.3	46	men	no	renta	SSA	1+	no	8.08333	7.83333	2007	2INTI + 1IP	97	5.69897	yes	yes	no	no	yes	no	yes	yes	no	no	no	no	yes	yes	yes	yes	436
62	M	21.89	31.14	518	614	0.84	0	IVD	yes	renta	france	0	yes	7.83333	7.75	2007	2INTI + 1IP	60	5.42672	yes	yes	no	no	yes	no	yes	yes	no	no	no	no	yes	yes	yes	yes	437
42	M	65.67	22.34	319	796	0.4	0	men	no	other	SSA	0	yes	5.66667	3.41667	2011	2INTI + 1 INNTI	209	5.28609	no	yes	no	yes	no	no	no	no	no	no	no	no	no	yes	no	no	438
67	M	49.1	25.92	1312	747	1.76	0	men	yes	renta	europe	0	no	14.8333	14.8333	2000	2INTI + 1 INNTI	42	4.79934	no	yes	no	yes	yes	no	no	no	no	no	no	no	yes	yes	yes	no	439
49	F	40.82	29.1	567	436	1.3	0	wom	yes	renta	SSA	0	yes	10.9167	10.8333	2004	2INTI + 1 INNTI	6	5.54998	no	yes	no	no	yes	yes	yes	no	no	no	yes	no	no	yes	yes	yes	440
34	F	81.66	25.4	567	927	0.61	0	wom	yes	renta	SSA	1+	yes	11.0833	9.41667	2005	2INTI + 1 INNTI	517	3.82692	no	yes		no	no	yes	no	no	no	yes	yes	no	no	no	no	no	441
53	M	73.96	18.72	355	1117	0.32	127	men		renta	SSA	0	no	14.3333	14.3333	2000	autre	565	4.8493	yes	yes			yes	yes	no	no	no	yes	no	yes	no	yes	yes	no	442
35	F	39.05	25.2	380	532	0.71	0	wom	yes	other	SSA	0	yes	6	3	2011	2INTI + 1 INNTI	140	5.23747	yes	yes	no	no	no	no	yes	yes	no	no	yes	no	no	yes	no	no	443
52	F	48.52	35.4	684	1345	0.51	0	IVD	no	renta	autre	0	no	15.25	3.58333	2011	2INTI + 1 INNTI	359	2.58995	yes	yes	no	no	no	no	no	yes	no	yes	no	no	yes	yes	yes	yes	444
44	F	84.02	26.6	447	664	0.67	0	wom	no	other	SSA	1+	no	10.75	10.5	2004	2INTI + 1 INNTI	155	4.59218	no	yes	no	no	no	yes	no	no	no	yes	yes	no	no	yes	no	no	445
61	F	22.48	30.48	835	1014	0.82	98	wom	yes	renta	SSA	0	no	5.91667	5.91667	2009	2INTI + 1 INNTI	116	5.21311	yes	no	no	no	no	no	yes	yes	no	no	yes	no	yes	yes	yes	no	446
34	M	50.29	34.9	401	314	1.28	0	men	yes	renta	SSA	0	yes	10.5	10.3333	2004	2INTI + 1 INNTI	253	5.54407	yes	yes	no		no	no	no	no	no	yes	yes	no	yes	yes	yes	yes	447
64	F	62.13	27.2	684	374	1.83	0	wom	yes	renta	SSA	0	no	14.6667	11.4167	2003	2INTI + 1 INNTI	310	4.53908	yes	yes	no	no	no	yes	yes	no	no	yes	no	no	no	yes	yes	yes	448
47	F	64.5	26.8	115	466	0.25	0	wom	yes	renta	SSA	1+	no	17.3333	6.5	2008	2INTI + 1 INNTI	118	3.63327	no	yes	no	no	yes	yes	yes	no	no	yes	no	yes	yes	yes	no	no	449
45	F	53.85	25.65	942	718	1.31	0	wom	no	renta	SSA	1+	no	17	17	1997	autre	300	4.07918	yes	yes	no	no	no	yes	yes	yes	no	yes	no	no	no	yes	yes	yes	450
53	M	0	22.34	317	614	0.52	0	men	yes	owner	france	0	yes	20.3333	19.8333	1995	2INTI + 1 INNTI	121	2.99957	yes	yes	no	no	no	no	yes	yes	yes	no	yes	yes	yes	yes	yes	yes	451
49	M	54.43	28.96	361	838	0.43	0	IVD	yes	renta	france	0	no	22.75	0.833333	2014	2INTI + 1 INNTI	303	3.36959	yes	yes	no	no	no	yes	no	no	no	no	no	yes	yes	yes	no	yes	452
49	M	31.36	16	271	1083	0.25	0	MSM	yes	renta	france	0	yes	23.25	22.5	1992	2INTI + 1IP	299	4.76462	no	yes	no	no	yes	no	yes	no	no	yes	yes	yes	yes	yes	yes	yes	453
37	F	82.25	21.8	272	819	0.33	0	wom	no	renta	SSA	0	no	6.33333	6.25	2008	autre	100	4.80148	yes	yes	no	yes	no	yes	no	yes	no	yes	no	no	no	yes	no	no	454
45	F	28.99	30.8	1246	1165	1.07	0	wom	yes	renta	SSA	0	yes	10.0833	10	2004	2INTI + 1 INNTI	156	4.56496	yes	yes	no	no	no	no	yes	yes	no	no	no	no	no	yes	yes	yes	455
63	M	28.99	25.76	466	336	1.39	384	men	no	other	SSA	0	no	6.25	6.25	2008	2INTI + 1 INNTI	169	5.77892	yes	yes	no	no	yes	no	yes	yes	no	no	no	no	no	yes	yes	yes	456
42	M	38.46	29.06	340			210	men	yes	renta	SSA	0	yes	9.33333	9.33333	2005	autre	138	5.38021	yes	yes	no	no	no	no	yes	no	no	yes	yes	yes	yes	yes	yes	no	457
54	M	39.65	28.73	194	689	0.28	0	men	no	renta	SSA	1+	no	13.25	12.9167	2002	2INTI + 1IP	262	4.67117	yes	yes	no	no	yes	no	yes	yes	no	yes	yes	yes	yes	yes	no	no	458
67	M	30.17	23.77	211	774	0.27	0	men	no	other	SSA	0	no	4.33333	4.33333	2010	2INTI + 1 INNTI	6	5.82786	no	yes	no	no	yes	no	yes	no	no	no	no	no	yes	yes	yes	yes	459
46	F	8.28	27.94	1194	1404	0.85	0	wom	yes	renta	france	0	yes	17.8333	17.0833	1997	autre	210	5.69897	yes	yes	no	no	no	no	yes	yes	no	no	yes	yes	yes	yes	yes	yes	460
25	M	69.82	24.42	468	576	0.81	0	men	yes	renta	SSA	0	yes	2.83333	2.41667	2012	2INTI + 1 INNTI	500	3.69897	yes	yes	no	no	yes	yes	no	no	no	yes	yes	yes	yes	yes	no	no	461
72	M	55.04	22.04	369	1260	0.29	0	men	no	owner	europe	0	yes	18.8333	18.6667	1996	2INTI + 1 INNTI	58	2.77815	yes	yes	no	no	yes	yes	yes	yes	yes	yes	no	no	yes	yes	no	no	462
45	F	39.05	23	493	352	1.4	0	wom	yes	renta	SSA	1+	yes	13.25	13.25	2001	2INTI + 1 INNTI	19	5.69897	yes	yes	no	no	yes	yes	yes	yes	no	no	no	yes	no	yes	yes	no	463
47	M	31.95	24.54	431	956	0.45	0	men	yes	renta	autre	1+	yes	13.25	13.0833	2001	2INTI + 1IP	143	4.5682	yes	yes	yes	no	no	no	yes	yes	no	no	yes	yes	no	yes	no	no	464
43	F	22.48	23.5	613	846	0.72	0	wom	yes	renta	autre	1+	yes	12.9167	12.6667	2002	2INTI + 1 INNTI	370	4.06446	no	yes	no	no	no	no	yes	yes	no	no	yes	yes	no	yes	yes	no	465
51	M	16.56	26.42	498	556	0.9	0	men	yes	renta	SSA	0	yes	14	13.8333	2001	2INTI + 1 INNTI	219	3.87506	no		yes	no	no	no	yes	no	no	no	yes	yes	yes	yes	yes	yes	466
46	F	65.09	33.3	743	452	1.64	0	wom	yes	renta	SSA	1+	yes	10.75	10.4167	2004	2INTI + 1 INNTI	326	3.85733	yes	yes		no	no	no	no	yes	no	yes	no	no	yes	yes	no	no	467
50	F	45.56	21	208	733	0.28	786	wom	yes	renta	autre	1+	no	23.4167	22.6667	1992	autre	10	3.69897	yes	yes	no	no	yes	no	yes	no	no	yes	yes	yes	no	yes	yes	no	468
47	F	71	31.6	839	810	1.04	0	wom	yes	renta	SSA	0	yes	19.25	17.75	1997	2INTI + 1 INNTI	417	4.90309	yes	yes	no	no	yes	no	no	no	no	yes	no	no	no	yes	yes	no	469
33	F	100	31.3	482	1436	0.34	0	wom	no	other	SSA	1+	no	3.16667	3.16667	2011	2INTI + 1 INNTI	250	4.17609	yes	yes	no	no	no	yes	no	no	no	yes	no	no	no	no	no	no	470
42	M	67.45	28.72	760	632	1.2	44	men	yes	other	SSA	0	yes	5.91667	3.16667	2011	2INTI + 1 INNTI	432	2.08636	yes	yes	no	no	no	yes	no	no	no	yes	yes	no	yes	yes	yes	no	471
48	F	0	25.1	754	909	0.83	0	wom	yes	owner	france	1+	yes	22.8333	20.1667	1994	2INTI + 1IP	350	4	yes	yes	no	no	no	no	yes	yes	yes	no	yes	yes	yes	yes	yes	yes	472
65	F	33.72	33.9	612	1230	0.5	0	wom	yes	renta	autre	1+	no	8.58333	8.58333	2006	2INTI + 1IP	518	5.69897	yes	yes	no	no	no	no	no	yes	no	no	no	no	yes	yes	yes	yes	473
59	F	37.27	26.4	490	504	0.97	0	wom	no	renta	autre	1+	yes	9.66667	9.66667	2005	2INTI + 1 INNTI	5	4.07918	no	yes	no	yes	yes	no	yes	no	no	no	no	no	no	yes	yes	yes	474
41	M	35.49	30.76	769	880	0.87	0	men	yes	renta	france	0	yes	2.33333	2.16667	2012	2INTI + 1IP	488	4.32985	no	yes	yes	no	no	no	no	no	no	no	yes	yes	no	yes	yes	yes	475
